# Supplementary material for: N-(4-Chloro­pyridin-2-yl)-N-meth­oxy­methyl-4-methyl­benzene­sulfonamide
Source: Acta Crystallogr Sect E Struct Rep Online. 2010 Nov 27;66(Pt 12):o3321. doi: 10.1107/S1600536810048336 (PMC3011658; doi:10.1107/S1600536810048336)
Supplement: Supplementary file 2 [file e-66-o3321-Isup2.hkl]

# 
# h,k,l, Fc-squared, Fo-squared, sigma(Fo-squared) and status flag 
# 
data_I
_shelx_title ' sb694 2.Kristall in Aba2' 
_shelx_refln_list_code          4 
_shelx_F_calc_maximum      360.75 
_exptl_crystal_F_000      1360.00 
_reflns_d_resolution_high  0.8206 
 
loop_ 
 _symmetry_equiv_pos_as_xyz 
 'x, y, z' 
 '-x, -y, z' 
 'x+1/2, -y+1/2, z' 
 '-x+1/2, y+1/2, z' 
 'x, y+1/2, z+1/2' 
 '-x, -y+1/2, z+1/2' 
 'x+1/2, -y+1, z+1/2' 
 '-x+1/2, y+1, z+1/2' 
 
_cell_length_a    15.1651 
_cell_length_b    22.7953 
_cell_length_c     8.9132 
_cell_angle_alpha  90.000 
_cell_angle_beta   90.000 
_cell_angle_gamma  90.000 
 
_shelx_F_squared_multiplier     1.000 
 
loop_ 
 _refln_index_h 
 _refln_index_k 
 _refln_index_l 
 _refln_F_squared_calc 
 _refln_F_squared_meas 
 _refln_F_squared_sigma 
 _refln_observed_status 
   0   0 -10     1814.62     1867.84     55.55 o 
   2   0 -10      108.36       90.07     13.42 o 
   4   0 -10      385.39      345.56     23.68 o 
   6   0 -10       63.25       86.95     11.83 o 
   0   2 -10      255.34      288.73     20.80 o 
   1   2 -10       77.06       85.23     11.55 o 
   2   2 -10       71.06       88.33     12.38 o 
   3   2 -10      306.07      398.78     23.74 o 
   4   2 -10      381.70      474.48     25.37 o 
   5   2 -10     1191.53     1302.42     41.73 o 
   6   2 -10      693.33      581.22     26.96 o 
   7   2 -10       44.92       71.35      8.85 o 
   0   4 -10      145.43      160.45     14.40 o 
   1   4 -10      158.37      171.63     16.05 o 
   2   4 -10      317.51      322.37     21.91 o 
   3   4 -10      382.54      348.81     22.70 o 
   4   4 -10       34.25       52.14      9.38 o 
   5   4 -10      246.00      249.02     18.47 o 
   6   4 -10      795.04      777.18     29.90 o 
   0   6 -10      392.83      409.96     22.46 o 
   1   6 -10      450.44      441.42     24.23 o 
   2   6 -10      554.51      573.41     27.82 o 
   3   6 -10      759.15      702.15     31.07 o 
   4   6 -10      137.77      135.08     12.32 o 
   5   6 -10      157.29      156.25     13.66 o 
   6   6 -10      326.85      328.28     19.03 o 
   0   8 -10      303.05      265.84     18.23 o 
   1   8 -10       27.16       25.21      7.29 o 
   2   8 -10      136.02      158.49     14.15 o 
   3   8 -10      415.77      362.81     21.08 o 
   4   8 -10      188.40      162.41     14.37 o 
   0  10 -10     1616.25     1451.05     40.13 o 
   1  10 -10       90.24       90.72     10.48 o 
   2  10 -10      418.09      351.07     18.93 o 
   1   1  -9       39.47       20.86     11.67 o 
   2   1  -9      333.24      338.14     27.82 o 
   3   1  -9     1587.74     1960.85     62.68 o 
   4   1  -9      144.84      147.89     16.88 o 
   5   1  -9      111.44      132.11     15.78 o 
   6   1  -9      170.93      234.53     21.45 o 
   7   1  -9     1936.86     2339.04     65.29 o 
   8   1  -9       41.97       49.69      9.41 o 
   9   1  -9        1.01       18.69      7.38 o 
  10   1  -9      229.66      241.12     17.16 o 
   1   3  -9     1213.43     1418.51     53.52 o 
   2   3  -9      853.85      978.68     44.49 o 
   3   3  -9       25.82       38.39      9.90 o 
   4   3  -9      195.10      135.54     17.86 o 
   5   3  -9      768.88      850.83     39.22 o 
   6   3  -9      392.45      456.07     28.55 o 
   7   3  -9      278.21      271.02     21.97 o 
   8   3  -9      116.46      187.44     17.98 o 
   9   3  -9      197.83      285.42     19.00 o 
  10   3  -9      109.42       93.72     12.38 o 
   1   5  -9      566.17      583.12     32.78 o 
   2   5  -9       21.04       19.79     11.06 o 
   3   5  -9       57.43      120.93     15.07 o 
   4   5  -9     2936.13     2948.63     89.31 o 
   5   5  -9       79.13       83.89     11.24 o 
   6   5  -9     1144.25     1417.22     49.20 o 
   7   5  -9      713.58      773.13     34.50 o 
   8   5  -9      614.14      709.99     30.88 o 
   9   5  -9      141.02      197.34     16.64 o 
   1   7  -9      673.83      689.31     36.27 o 
   2   7  -9     1471.31     1502.03     52.39 o 
   3   7  -9       90.69      102.48     14.61 o 
   4   7  -9      117.52      157.51     16.15 o 
   5   7  -9      758.75      660.27     32.51 o 
   6   7  -9      374.94      433.43     25.31 o 
   7   7  -9      375.55      429.32     23.93 o 
   8   7  -9      113.43      117.86     14.92 o 
   9   7  -9      393.74      426.26     21.88 o 
   1   9  -9      158.87      168.29     18.26 o 
   2   9  -9      818.47      787.41     37.22 o 
   3   9  -9       30.41       32.35      9.65 o 
   4   9  -9      342.10      351.96     22.46 o 
   5   9  -9      299.29      266.39     19.42 o 
   6   9  -9       90.13       88.11     12.19 o 
   7   9  -9      527.44      490.14     23.38 o 
   8   9  -9       90.57       72.09      9.90 o 
   1  11  -9       83.84       87.41     11.83 o 
   2  11  -9      145.17      133.24     16.67 o 
   3  11  -9      338.21      275.89     18.81 o 
   4  11  -9      331.79      234.38     18.26 o 
   5  11  -9      270.89      247.40     17.49 o 
   6  11  -9       67.80       45.31      8.92 o 
   7  11  -9     1686.50     1396.88     39.22 o 
   1  13  -9     1606.91     1436.06     44.70 o 
   2  13  -9      321.74      225.92     19.24 o 
   3  13  -9      255.14      225.61     16.51 o 
   4  13  -9       57.05       62.50     11.80 o 
   5  13  -9      624.89      649.30     27.30 o 
   1  15  -9      493.69      471.26     23.01 o 
   2  15  -9      269.90      303.49     17.28 o 
   0   0  -8     4543.47     5538.59    136.00 o 
   2   0  -8     1472.34     1710.15     60.14 o 
   4   0  -8     6199.57     7065.59    159.77 o 
   6   0  -8     3122.22     3341.92     88.24 o 
   8   0  -8      700.63      606.16     35.82 o 
  10   0  -8        2.09       10.48      8.33 o 
  12   0  -8       63.86       67.89     11.58 o 
   0   2  -8      523.38      602.91     35.05 o 
   1   2  -8      878.42     1084.87     47.33 o 
   2   2  -8      472.12      664.37     35.69 o 
   3   2  -8     4937.52     5685.10    139.37 o 
   4   2  -8     1112.59     1202.91     49.88 o 
   5   2  -8     3301.74     3920.48    113.82 o 
   6   2  -8       51.43       42.86     15.72 o 
   7   2  -8      612.69      569.27     34.10 o 
   8   2  -8     1492.38     1573.35     56.71 o 
   9   2  -8     1985.62     2094.86     64.89 o 
  10   2  -8      271.18      269.15     22.73 o 
  11   2  -8      681.43      756.74     33.55 o 
  12   2  -8      125.25      115.35     14.83 o 
   0   4  -8     6291.91     7183.57    159.44 o 
   1   4  -8      764.83      884.71     42.80 o 
   2   4  -8      334.33      421.17     28.86 o 
   3   4  -8       66.71       79.08     16.36 o 
   4   4  -8     1592.91     1713.64     60.57 o 
   5   4  -8      278.70      396.88     28.03 o 
   6   4  -8     4275.79     4541.56    122.09 o 
   7   4  -8        4.13       13.27     14.28 o 
   8   4  -8      583.26      703.74     36.52 o 
   9   4  -8       38.80       59.56     11.49 o 
  10   4  -8      516.87      508.12     28.83 o 
  11   4  -8      751.59      728.53     33.03 o 
  12   4  -8      433.89      431.34     22.58 o 
   0   6  -8      893.30      843.26     41.24 o 
   1   6  -8     1885.07     2025.50     65.90 o 
   2   6  -8     1004.00     1099.73     46.14 o 
   3   6  -8     6253.52     6558.14    150.34 o 
   4   6  -8     1148.96     1124.42     47.12 o 
   5   6  -8     1048.46     1031.50     44.73 o 
   6   6  -8      104.17      187.99     21.69 o 
   7   6  -8      783.90      828.16     39.89 o 
   8   6  -8      128.86      170.90     17.49 o 
   9   6  -8      104.91      104.66     14.03 o 
  10   6  -8       79.62       84.59     13.11 o 
  11   6  -8      603.46      576.29     28.19 o 
   0   8  -8     1010.73      931.65     43.11 o 
   1   8  -8      732.11      636.83     35.05 o 
   2   8  -8      933.93      984.72     43.96 o 
   3   8  -8      485.55      537.53     33.00 o 
   4   8  -8       67.71       81.25     13.30 o 
   5   8  -8      690.81      708.73     37.13 o 
   6   8  -8     1032.73     1101.50     44.00 o 
   7   8  -8      143.12      125.21     15.78 o 
   8   8  -8      355.77      301.87     22.52 o 
   9   8  -8      505.30      400.19     26.29 o 
  10   8  -8      269.40      278.06     22.21 o 
  11   8  -8      318.51      316.39     22.06 o 
   0  10  -8     3930.67     3651.42    105.39 o 
   1  10  -8      132.61      124.57     17.16 o 
   2  10  -8      276.79      223.87     22.40 o 
   3  10  -8      143.05      150.12     21.23 o 
   4  10  -8      319.57      375.43     25.95 o 
   5  10  -8       22.41       20.99     11.31 o 
   6  10  -8      152.09      115.50     15.38 o 
   7  10  -8      423.12      289.65     21.35 o 
   8  10  -8       44.63       50.95     10.78 o 
   9  10  -8      533.93      598.38     31.77 o 
  10  10  -8      733.11      692.07     33.24 o 
   0  12  -8     2341.63     1992.71     62.81 o 
   1  12  -8        4.75       17.59     10.97 o 
   2  12  -8      451.78      393.81     27.08 o 
   3  12  -8      641.19      529.11     31.34 o 
   4  12  -8      644.87      583.83     32.75 o 
   5  12  -8     1252.92     1090.44     43.26 o 
   6  12  -8      453.46      395.59     24.54 o 
   7  12  -8      292.85      253.95     19.12 o 
   8  12  -8      341.50      342.04     25.15 o 
   9  12  -8      105.01      204.26     19.49 o 
   0  14  -8      122.44       91.91     13.02 o 
   1  14  -8      328.35      273.99     23.16 o 
   2  14  -8      119.92      113.97     15.04 o 
   3  14  -8      329.91      272.76     21.97 o 
   4  14  -8      866.78      802.39     35.78 o 
   5  14  -8       91.36       95.10     12.99 o 
   6  14  -8     1365.01     1338.55     45.83 o 
   7  14  -8       40.28       43.26     13.73 o 
   8  14  -8     1146.71     1223.50     40.84 o 
   0  16  -8     1676.94     1651.69     50.98 o 
   1  16  -8      456.51      405.36     26.69 o 
   2  16  -8        2.94       17.13      8.70 o 
   3  16  -8      699.65      820.96     34.41 o 
   4  16  -8      145.16      136.61     15.69 o 
   5  16  -8      134.37      137.44     15.32 o 
   6  16  -8      112.95      130.85     15.56 o 
   0  18  -8       42.37       58.76      9.71 o 
   1  18  -8      376.03      449.33     22.58 o 
   2  18  -8      202.66      244.76     16.82 o 
   3  18  -8       39.33       42.00     10.02 o 
   1   1  -7      453.22      485.57     26.93 o 
   2   1  -7     1329.39     1548.20     48.41 o 
   3   1  -7     9072.86    10635.61    200.28 o 
   4   1  -7     1766.10     2161.83     67.16 o 
   5   1  -7      233.09      313.79     22.46 o 
   6   1  -7     1085.91     1339.86     48.35 o 
   7   1  -7     4290.92     4708.75    130.42 o 
   8   1  -7     2012.61     1916.46     67.59 o 
   9   1  -7      215.77      178.40     21.23 o 
  10   1  -7      936.01     1079.14     47.18 o 
  11   1  -7     1261.94     1359.01     51.04 o 
  12   1  -7     1319.81     1477.55     49.57 o 
  13   1  -7       51.82       59.50     11.61 o 
  14   1  -7      149.72      162.65     14.74 o 
   1   3  -7     5763.08     7038.69    152.36 o 
   2   3  -7     4667.51     5681.24    135.88 o 
   3   3  -7     1014.12     1347.03     44.88 o 
   4   3  -7      737.09      776.99     35.32 o 
   5   3  -7      549.93      649.11     31.65 o 
   6   3  -7     1454.48     1713.24     53.28 o 
   7   3  -7      118.57      114.25     16.70 o 
   8   3  -7      460.72      557.97     38.94 o 
   9   3  -7     1341.34     1397.25     54.93 o 
  10   3  -7       91.74      145.65     18.35 o 
  11   3  -7        2.34       16.61     15.56 o 
  12   3  -7     1340.89     1400.13     48.16 o 
  13   3  -7     1436.24     1550.68     46.54 o 
   1   5  -7     3052.10     3353.53    100.34 o 
   2   5  -7       17.86       19.76     10.45 o 
   3   5  -7       84.29      118.44     15.63 o 
   4   5  -7     3280.24     3823.11    109.04 o 
   5   5  -7      535.65      558.37     30.48 o 
   6   5  -7     2602.47     3032.88     82.60 o 
   7   5  -7      198.80      236.64     25.28 o 
   8   5  -7      613.32      767.74     41.12 o 
   9   5  -7      105.37      138.39     19.49 o 
  10   5  -7     2179.11     2625.62     73.35 o 
  11   5  -7      114.23      113.45     14.86 o 
  12   5  -7      145.08      169.27     17.95 o 
  13   5  -7       87.79       91.05     12.65 o 
   1   7  -7      524.40      701.50     31.68 o 
   2   7  -7     1078.38     1318.48     44.18 o 
   3   7  -7       28.65       49.63     10.48 o 
   4   7  -7      250.78      289.28     21.05 o 
   5   7  -7     1769.88     1943.45     63.36 o 
   6   7  -7     1154.23     1330.21     52.36 o 
   7   7  -7      838.65      845.62     41.27 o 
   8   7  -7      789.65      761.09     38.94 o 
   9   7  -7      409.79      387.62     27.42 o 
  10   7  -7      146.43      135.72     17.10 o 
  11   7  -7       56.29       60.97     13.08 o 
  12   7  -7      520.16      587.29     28.68 o 
  13   7  -7      335.46      374.69     22.03 o 
   1   9  -7      927.70      999.82     39.46 o 
   2   9  -7     5520.32     5450.20    134.80 o 
   3   9  -7     1268.51     1143.91     48.93 o 
   4   9  -7     1091.56     1040.08     46.78 o 
   5   9  -7      125.33      166.21     17.59 o 
   6   9  -7      210.29      241.82     21.35 o 
   7   9  -7      332.07      288.08     24.54 o 
   8   9  -7       22.18       28.95      9.16 o 
   9   9  -7        3.26       21.54     11.61 o 
  10   9  -7       88.04      106.01     15.35 o 
  11   9  -7      127.22      114.22     20.01 o 
  12   9  -7     1315.27     1309.62     42.62 o 
   1  11  -7      326.36      308.95     26.72 o 
   2  11  -7      937.11      833.06     42.43 o 
   3  11  -7      258.69      180.06     19.58 o 
   4  11  -7      500.22      513.08     31.43 o 
   5  11  -7      225.84      203.74     20.65 o 
   6  11  -7      608.35      441.79     30.51 o 
   7  11  -7     2060.10     1920.26     64.19 o 
   8  11  -7      774.55      814.37     41.33 o 
   9  11  -7      141.62      169.06     18.87 o 
  10  11  -7      424.46      435.45     31.74 o 
  11  11  -7      622.29      714.92     35.05 o 
  12  11  -7      501.99      501.29     27.42 o 
   1  13  -7     4184.02     3698.24    109.90 o 
   2  13  -7      115.28       74.30     16.21 o 
   3  13  -7      412.43      265.78     24.08 o 
   4  13  -7       91.29      106.10     13.97 o 
   5  13  -7      939.39      973.04     44.42 o 
   6  13  -7       45.49       64.03     13.79 o 
   7  13  -7        5.95       23.01     11.70 o 
   8  13  -7      300.03      337.10     25.64 o 
   9  13  -7       27.60       49.54     15.44 o 
  10  13  -7      464.84      529.75     31.59 o 
  11  13  -7      185.92      232.84     25.46 o 
   1  15  -7      499.85      480.36     30.21 o 
   2  15  -7      192.63      166.94     18.26 o 
   3  15  -7      160.86      128.22     17.19 o 
   4  15  -7     1394.89     1446.97     52.60 o 
   5  15  -7      203.56      256.74     24.66 o 
   6  15  -7      664.48      688.97     35.32 o 
   7  15  -7       10.20       21.75     10.20 o 
   8  15  -7     1173.54     1180.40     43.96 o 
   9  15  -7       40.36       29.69     18.38 o 
  10  15  -7      864.63      923.04     37.29 o 
   1  17  -7     1982.26     1885.97     59.90 o 
   2  17  -7      195.79      209.96     19.73 o 
   3  17  -7       97.41       92.31     12.96 o 
   4  17  -7       74.80       85.72     14.19 o 
   5  17  -7      153.47      152.60     16.05 o 
   6  17  -7      107.97       96.23     15.10 o 
   7  17  -7      835.62     1000.16     38.57 o 
   8  17  -7      676.86      802.33     32.72 o 
   1  19  -7      166.45      165.72     17.10 o 
   2  19  -7     2371.07     2554.60     75.12 o 
   3  19  -7      201.09      242.65     19.03 o 
   4  19  -7      867.55     1009.19     38.33 o 
   5  19  -7       43.40       61.92     11.98 o 
   6  19  -7       72.41      134.56     15.20 o 
   1  21  -7      555.44      526.14     24.97 o 
   2  21  -7      308.53      359.50     19.12 o 
   0   0  -6    10827.24    14015.55    222.58 o 
   2   0  -6     2866.66     3512.54     94.91 o 
   4   0  -6     2112.06     2225.53     65.14 o 
   6   0  -6     3403.23     3150.53     83.12 o 
   8   0  -6     1421.97     1194.37     46.38 o 
  10   0  -6       19.92       27.21     13.76 o 
  12   0  -6      435.77      471.42     31.22 o 
  14   0  -6     2361.05     2554.60     78.52 o 
   0   2  -6     4894.65     6448.83    134.22 o 
   1   2  -6      295.85      408.15     23.32 o 
   2   2  -6      317.68      472.15     24.20 o 
   3   2  -6     2848.58     3432.30     95.71 o 
   4   2  -6      637.77      781.87     32.69 o 
   5   2  -6     3112.08     3804.73    106.07 o 
   6   2  -6      678.13      855.36     36.09 o 
   7   2  -6      662.71      657.78     33.15 o 
   8   2  -6     3226.00     3222.10     87.96 o 
   9   2  -6     3501.22     3783.68    112.53 o 
  10   2  -6     1204.03     1338.88     54.32 o 
  11   2  -6      551.31      614.65     35.63 o 
  12   2  -6      705.62      763.33     37.99 o 
  13   2  -6       97.56      136.80     17.65 o 
  14   2  -6      395.08      420.07     26.13 o 
  15   2  -6       42.78       45.96      9.25 o 
   0   4  -6     3940.08     5055.65    116.79 o 
   1   4  -6     3594.19     4121.40    103.83 o 
   2   4  -6     1191.24     1528.34     51.29 o 
   3   4  -6     1848.32     2408.19     65.90 o 
   4   4  -6      450.12      468.75     24.88 o 
   5   4  -6      386.56      394.21     24.72 o 
   6   4  -6      900.87     1017.96     38.69 o 
   7   4  -6     1070.05     1017.59     41.45 o 
   8   4  -6      799.83      882.54     38.79 o 
   9   4  -6     1532.99     1715.72     60.48 o 
  10   4  -6       99.98      105.61     16.51 o 
  11   4  -6      996.11     1114.22     46.23 o 
  12   4  -6      656.93      610.36     32.81 o 
  13   4  -6      524.47      527.67     31.19 o 
  14   4  -6       10.44       -1.72     11.67 o 
  15   4  -6      603.46      669.18     27.73 o 
   0   6  -6     3602.97     4315.21    108.15 o 
   1   6  -6     5690.73     5885.38    129.87 o 
   2   6  -6     2932.49     3119.01     91.27 o 
   3   6  -6     4650.10     4959.55    119.36 o 
   4   6  -6      569.48      620.38     28.71 o 
   5   6  -6      853.57      919.86     35.39 o 
   6   6  -6     1465.05     1770.50     58.33 o 
   7   6  -6      837.07      892.16     37.13 o 
   8   6  -6      894.70     1030.67     45.96 o 
   9   6  -6       12.49       13.51     17.28 o 
  10   6  -6      118.88      131.99     21.81 o 
  11   6  -6      629.71      723.65     38.20 o 
  12   6  -6      163.44      144.24     18.23 o 
  13   6  -6      314.47      337.44     23.22 o 
  14   6  -6      315.81      373.19     20.96 o 
   0   8  -6     2460.34     2488.64     68.38 o 
   1   8  -6       37.42       49.54      8.82 o 
   2   8  -6     3263.38     3247.71     96.08 o 
   3   8  -6     1822.43     2063.79     63.30 o 
   4   8  -6      584.32      549.21     29.11 o 
   5   8  -6     4263.56     3859.11    109.56 o 
   6   8  -6     2253.67     1652.76     53.40 o 
   7   8  -6      436.00      362.38     26.93 o 
   8   8  -6     1050.60     1036.83     48.16 o 
   9   8  -6     2824.05     2994.74     81.99 o 
  10   8  -6     1256.67     1297.80     51.47 o 
  11   8  -6     1343.47     1408.64     51.62 o 
  12   8  -6      146.64      158.98     16.73 o 
  13   8  -6       74.11       87.13     11.89 o 
  14   8  -6      365.66      386.15     20.89 o 
   0  10  -6    10591.59    10124.73    191.97 o 
   1  10  -6     1261.91     1221.88     43.08 o 
   2  10  -6     4376.92     3923.67    109.90 o 
   3  10  -6      724.41      574.02     30.42 o 
   4  10  -6     5301.89     4247.78    117.80 o 
   5  10  -6      876.12      657.23     32.75 o 
   6  10  -6      648.58      686.03     39.86 o 
   7  10  -6     1077.66     1052.82     49.23 o 
   8  10  -6      488.17      481.50     31.62 o 
   9  10  -6      914.75      794.09     39.83 o 
  10  10  -6      827.58      858.61     39.92 o 
  11  10  -6       24.68        9.13     14.43 o 
  12  10  -6      495.53      495.99     28.68 o 
  13  10  -6      326.87      341.27     21.69 o 
   0  12  -6     8226.91     6883.82    155.15 o 
   1  12  -6      876.12      686.03     32.63 o 
   2  12  -6      667.39      613.15     31.43 o 
   3  12  -6      863.53      727.88     35.26 o 
   4  12  -6     1575.22     1427.52     55.30 o 
   5  12  -6     4181.34     3733.16    114.68 o 
   6  12  -6      663.89      580.55     37.41 o 
   7  12  -6      203.44      218.11     23.07 o 
   8  12  -6      459.54      477.42     30.39 o 
   9  12  -6      893.83      887.23     41.64 o 
  10  12  -6      315.27      357.26     25.70 o 
  11  12  -6      763.21      877.64     36.64 o 
  12  12  -6      176.90      208.67     21.11 o 
  13  12  -6      341.21      336.31     21.35 o 
   0  14  -6       64.61       70.16     11.55 o 
   1  14  -6     1195.79     1075.83     46.94 o 
   2  14  -6     1530.60     1418.57     54.38 o 
   3  14  -6     1073.14      907.97     44.85 o 
   4  14  -6     2659.84     2660.00     78.31 o 
   5  14  -6      121.67      140.44     16.61 o 
   6  14  -6     2468.80     2621.06     75.86 o 
   7  14  -6      325.55      357.66     28.89 o 
   8  14  -6     1085.05     1303.71     50.77 o 
   9  14  -6      393.85      397.92     27.14 o 
  10  14  -6      327.75      337.44     26.90 o 
  11  14  -6      359.05      471.94     28.31 o 
  12  14  -6      298.55      294.70     22.98 o 
   0  16  -6      216.14      194.42     21.23 o 
   1  16  -6      598.79      578.16     34.01 o 
   2  16  -6      230.44      246.39     23.44 o 
   3  16  -6     1520.72     1518.14     56.31 o 
   4  16  -6     1531.32     1540.97     57.72 o 
   5  16  -6      303.73      300.15     26.53 o 
   6  16  -6      873.68      829.35     41.82 o 
   7  16  -6      307.00      324.24     25.12 o 
   8  16  -6      277.98      347.58     24.17 o 
   9  16  -6       49.85       62.50     14.89 o 
  10  16  -6      482.93      485.08     29.04 o 
  11  16  -6      607.75      763.27     32.17 o 
   0  18  -6     1194.80     1275.89     49.23 o 
   1  18  -6      716.32      691.06     37.01 o 
   2  18  -6      149.09      169.39     18.93 o 
   3  18  -6      882.25      953.53     41.30 o 
   4  18  -6      213.37      212.19     19.39 o 
   5  18  -6      858.01      924.79     40.81 o 
   6  18  -6      103.05      101.16     17.62 o 
   7  18  -6      395.94      368.60     23.74 o 
   8  18  -6      392.04      517.13     28.09 o 
   9  18  -6     1332.01     1590.54     46.54 o 
   0  20  -6      673.23      742.96     35.85 o 
   1  20  -6      173.47      170.93     18.54 o 
   2  20  -6      255.27      279.11     22.15 o 
   3  20  -6      104.13      130.67     17.25 o 
   4  20  -6      279.16      289.86     22.12 o 
   5  20  -6      376.85      509.13     26.50 o 
   6  20  -6      561.36      689.65     30.55 o 
   7  20  -6      196.53      251.69     18.41 o 
   0  22  -6      216.21      230.52     17.40 o 
   1  22  -6      322.65      351.01     21.54 o 
   2  22  -6      104.53      112.19     11.27 o 
   3  22  -6      354.49      419.06     22.61 o 
   4  22  -6      653.57      731.56     28.55 o 
   1   1  -5     4097.58     5641.93    112.38 o 
   2   1  -5     2675.49     3360.43     84.31 o 
   3   1  -5     9106.91    11034.87    179.53 o 
   4   1  -5      145.64      152.08     14.00 o 
   5   1  -5      620.42      661.43     28.19 o 
   6   1  -5     1652.42     1664.99     54.96 o 
   7   1  -5     6083.62     6527.41    143.60 o 
   8   1  -5      226.34      277.64     20.07 o 
   9   1  -5     1196.38     1332.69     45.65 o 
  10   1  -5      334.07      354.44     24.23 o 
  11   1  -5      157.39      197.46     23.07 o 
  12   1  -5     3240.27     3458.74    105.12 o 
  13   1  -5       14.27        7.63     15.87 o 
  14   1  -5      678.82      750.13     36.06 o 
  15   1  -5      152.88      170.40     17.16 o 
  16   1  -5      263.75      311.46     19.76 o 
   1   3  -5    10763.16    12282.39    189.03 o 
   2   3  -5      124.13      155.76     12.41 o 
   3   3  -5     1099.70     1155.76     34.83 o 
   4   3  -5        2.78       15.63     11.03 o 
   5   3  -5        6.11       40.69      7.57 o 
   6   3  -5     1305.50     1340.84     42.86 o 
   7   3  -5      484.25      613.02     29.07 o 
   8   3  -5     4757.39     5239.39    127.11 o 
   9   3  -5     2201.34     2300.47     68.54 o 
  10   3  -5     1376.58     1322.68     45.04 o 
  11   3  -5      448.59      493.87     31.43 o 
  12   3  -5      900.67      935.63     42.86 o 
  13   3  -5      856.88      832.11     39.55 o 
  14   3  -5      237.94      253.83     21.29 o 
  15   3  -5     1251.73     1295.84     44.12 o 
  16   3  -5     1236.87     1259.59     37.84 o 
   1   5  -5      350.34      435.17     20.44 o 
   2   5  -5      497.12      487.47     22.55 o 
   3   5  -5     3124.23     4004.06     95.71 o 
   4   5  -5     4686.47     5078.97    111.73 o 
   5   5  -5      636.35      810.82     30.91 o 
   6   5  -5     2091.81     2364.65     63.91 o 
   7   5  -5     1989.91     2058.65     61.12 o 
   8   5  -5     1901.59     2033.43     62.59 o 
   9   5  -5     1102.16     1177.33     42.49 o 
  10   5  -5     6863.80     7359.43    159.28 o 
  11   5  -5     1395.02     1368.33     52.11 o 
  12   5  -5        5.86       35.94      9.83 o 
  13   5  -5       77.32       84.13     14.98 o 
  14   5  -5      669.17      674.18     33.70 o 
  15   5  -5      217.54      272.86     19.49 o 
  16   5  -5      440.52      422.09     21.45 o 
   1   7  -5     9432.51     9913.61    169.67 o 
   2   7  -5     5239.88     5705.29    121.20 o 
   3   7  -5      157.44      182.57     14.64 o 
   4   7  -5       69.36      110.33     11.67 o 
   5   7  -5      627.52      489.09     25.25 o 
   6   7  -5     2255.35     2387.35     69.58 o 
   7   7  -5      217.56      207.20     18.11 o 
   8   7  -5      183.86      161.64     18.14 o 
   9   7  -5      154.63      181.53     18.20 o 
  10   7  -5      108.35      127.05     20.53 o 
  11   7  -5      662.00      714.43     37.68 o 
  12   7  -5     1470.85     1457.17     52.11 o 
  13   7  -5     1056.62     1020.07     42.49 o 
  14   7  -5        9.38        5.85     13.91 o 
  15   7  -5      788.45      779.23     31.62 o 
   1   9  -5     1342.33     1301.38     40.56 o 
   2   9  -5     6690.83     6130.23    131.68 o 
   3   9  -5     1472.79     1367.01     42.28 o 
   4   9  -5     2338.30     1774.73     57.32 o 
   5   9  -5      919.89      758.95     33.58 o 
   6   9  -5      706.05      733.40     33.03 o 
   7   9  -5     2339.07     2366.18     71.42 o 
   8   9  -5      153.53      144.46     17.07 o 
   9   9  -5       68.82       88.42     15.66 o 
  10   9  -5     1336.09     1305.70     51.50 o 
  11   9  -5      377.19      374.20     27.02 o 
  12   9  -5     1761.29     1916.67     59.53 o 
  13   9  -5      175.04      156.22     19.42 o 
  14   9  -5      177.78      211.67     18.93 o 
  15   9  -5       61.32       70.34     11.49 o 
   1  11  -5     1088.80      975.77     36.00 o 
   2  11  -5      951.79      867.93     34.01 o 
   3  11  -5     1448.20     1275.56     43.75 o 
   4  11  -5     3909.79     3417.23    102.60 o 
   5  11  -5      149.51      119.36     16.24 o 
   6  11  -5      331.73      370.10     25.43 o 
   7  11  -5     5316.28     5350.57    136.12 o 
   8  11  -5      477.27      490.23     33.61 o 
   9  11  -5      876.07      913.09     43.57 o 
  10  11  -5     1361.96     1371.57     51.62 o 
  11  11  -5     1082.47     1187.50     46.97 o 
  12  11  -5        1.87       11.09     11.95 o 
  13  11  -5       58.25       51.50     10.14 o 
  14  11  -5      130.23      148.04     14.64 o 
   1  13  -5     3464.38     2816.95     75.92 o 
   2  13  -5     2352.92     1855.03     54.01 o 
   3  13  -5      257.36      269.52     19.49 o 
   4  13  -5      545.66      531.07     29.69 o 
   5  13  -5     1286.68     1348.84     47.73 o 
   6  13  -5      250.69      209.19     26.26 o 
   7  13  -5      172.45      209.10     23.47 o 
   8  13  -5      107.55      128.22     18.29 o 
   9  13  -5      297.92      357.60     28.03 o 
  10  13  -5      307.35      293.26     25.37 o 
  11  13  -5      632.20      742.25     34.83 o 
  12  13  -5      873.26      816.91     36.55 o 
  13  13  -5     1027.70     1016.55     36.73 o 
   1  15  -5      394.76      350.31     23.96 o 
   2  15  -5      440.57      557.91     29.47 o 
   3  15  -5       67.90       73.25     13.42 o 
   4  15  -5     1035.91     1086.52     48.10 o 
   5  15  -5     1293.96     1479.45     55.94 o 
   6  15  -5     1781.01     2017.35     67.62 o 
   7  15  -5      231.93      213.24     24.05 o 
   8  15  -5      654.30      747.46     40.72 o 
   9  15  -5      115.33      175.80     20.19 o 
  10  15  -5     1125.72     1231.87     47.89 o 
  11  15  -5      230.76      281.53     23.56 o 
  12  15  -5      279.72      292.65     20.86 o 
  13  15  -5      209.34      223.71     17.37 o 
   1  17  -5      839.66      796.08     41.15 o 
   2  17  -5      243.87      311.55     26.13 o 
   3  17  -5      120.10      158.18     18.50 o 
   4  17  -5      621.76      625.77     37.16 o 
   5  17  -5      241.13      293.35     25.92 o 
   6  17  -5      556.55      658.06     36.58 o 
   7  17  -5     1340.14     1691.37     60.08 o 
   8  17  -5      372.93      450.12     28.49 o 
   9  17  -5      484.00      530.64     32.57 o 
  10  17  -5       30.27       52.91     13.73 o 
  11  17  -5      770.34      795.25     32.87 o 
   1  19  -5        2.74       -2.48     11.92 o 
   2  19  -5     1601.63     1774.24     59.19 o 
   3  19  -5     1019.86     1102.39     46.23 o 
   4  19  -5      299.57      357.26     28.40 o 
   5  19  -5      167.17      176.93     18.90 o 
   6  19  -5       15.60       23.41     10.97 o 
   7  19  -5      374.23      414.40     26.87 o 
   8  19  -5      134.60      153.09     17.86 o 
   9  19  -5      184.20      230.33     18.29 o 
  10  19  -5      406.28      457.05     24.02 o 
   1  21  -5      182.10      201.99     19.15 o 
   2  21  -5       20.73       15.69     14.68 o 
   3  21  -5     1337.67     1445.26     50.25 o 
   4  21  -5      410.12      430.06     27.36 o 
   5  21  -5      117.54      157.26     17.16 o 
   6  21  -5      191.43      288.67     19.94 o 
   7  21  -5      276.52      352.97     22.03 o 
   8  21  -5      534.18      649.42     27.82 o 
   1  23  -5      865.39     1038.51     38.39 o 
   2  23  -5      104.97      120.37     14.06 o 
   3  23  -5      206.83      271.02     18.44 o 
   4  23  -5      316.71      444.76     23.10 o 
   5  23  -5      794.78      969.79     33.95 o 
   0   0  -4    34332.80    44799.17    505.64 o 
   2   0  -4     3810.20     5077.28     96.75 o 
   4   0  -4      882.90     1176.78     38.63 o 
   6   0  -4     3003.61     2696.79     77.08 o 
   8   0  -4     1051.65     1294.40     40.93 o 
  10   0  -4     5976.78     6932.28    151.35 o 
  12   0  -4      340.10      353.03     26.50 o 
  14   0  -4     9336.91     9965.20    190.87 o 
  16   0  -4      311.05      275.71     21.26 o 
   0   2  -4      672.76     2488.18     61.49 o 
   1   2  -4     9033.53    11767.35    169.24 o 
   2   2  -4       75.05      135.54     10.60 o 
   3   2  -4     1463.35     2353.62     63.14 o 
   4   2  -4     1375.72     1545.96     43.69 o 
   5   2  -4    11796.34    13205.87    203.77 o 
   6   2  -4      750.32      771.39     28.86 o 
   7   2  -4      539.66      665.60     27.24 o 
   8   2  -4     2273.56     2725.53     82.54 o 
   9   2  -4     6297.79     6777.44    143.78 o 
  10   2  -4     2043.10     2280.09     66.76 o 
  11   2  -4     4849.45     5162.49    128.89 o 
  12   2  -4     1385.29     1395.38     53.65 o 
  13   2  -4      517.28      543.32     32.75 o 
  14   2  -4      410.74      420.74     31.77 o 
  15   2  -4      145.07      182.72     20.19 o 
  16   2  -4       40.84       45.01     10.39 o 
  17   2  -4      205.54      184.65     15.66 o 
   0   4  -4     3838.97     4832.31     93.08 o 
   1   4  -4     6465.96     7724.69    127.67 o 
   2   4  -4    10293.15    12388.22    179.63 o 
   3   4  -4     2963.40     3750.93     82.81 o 
   4   4  -4     6313.87     7942.37    136.83 o 
   5   4  -4     1147.60     1237.14     39.52 o 
   6   4  -4     2774.50     3313.61     85.11 o 
   7   4  -4     1606.06     1802.21     52.70 o 
   8   4  -4     7911.83     8724.02    164.43 o 
   9   4  -4      237.81      256.40     19.03 o 
  10   4  -4      388.15      357.48     23.93 o 
  11   4  -4      590.55      657.66     31.65 o 
  12   4  -4     2076.22     2280.49     69.18 o 
  13   4  -4      928.00      960.73     43.54 o 
  14   4  -4      374.97      384.25     27.18 o 
  15   4  -4      239.22      238.57     23.56 o 
  16   4  -4      115.90      109.34     13.82 o 
   0   6  -4     5739.77     6010.71    111.43 o 
   1   6  -4     2772.70     3241.19     76.56 o 
   2   6  -4     1167.12     1140.78     36.37 o 
   3   6  -4     6301.22     6231.91    119.58 o 
   4   6  -4      690.51      695.84     27.11 o 
   5   6  -4     1795.57     1577.36     49.05 o 
   6   6  -4     1879.26     1584.69     49.88 o 
   7   6  -4     1106.61     1162.93     37.71 o 
   8   6  -4     1209.37     1311.77     42.19 o 
   9   6  -4      550.73      573.22     28.28 o 
  10   6  -4      379.20      370.28     25.12 o 
  11   6  -4     4682.52     5009.94    128.06 o 
  12   6  -4      211.42      223.22     23.71 o 
  13   6  -4     1125.57     1300.98     49.85 o 
  14   6  -4      529.19      490.53     30.97 o 
  15   6  -4      697.60      721.72     34.59 o 
  16   6  -4      207.11      171.69     16.64 o 
   0   8  -4     4533.44     4924.71    104.11 o 
   1   8  -4     1850.11     1790.20     48.93 o 
   2   8  -4     1511.77     1663.52     47.73 o 
   3   8  -4     3786.95     3270.02     85.91 o 
   4   8  -4     2867.88     2730.68     81.31 o 
   5   8  -4     1732.52     1481.26     43.75 o 
   6   8  -4     1539.93     1422.80     43.17 o 
   7   8  -4      347.08      310.75     20.34 o 
   8   8  -4     3227.23     3314.99     97.92 o 
   9   8  -4     3224.51     3285.00     99.82 o 
  10   8  -4     1019.00     1051.32     41.39 o 
  11   8  -4      794.31      788.45     40.10 o 
  12   8  -4      625.42      677.15     38.11 o 
  13   8  -4      194.99      199.72     20.07 o 
  14   8  -4       63.59       68.05     13.42 o 
  15   8  -4      472.13      458.95     26.50 o 
  16   8  -4       86.80       63.51     11.18 o 
   0  10  -4    13317.01    11338.73    187.26 o 
   1  10  -4      463.70      427.85     21.60 o 
   2  10  -4     1491.43     1288.79     39.55 o 
   3  10  -4      726.94      766.73     30.51 o 
   4  10  -4     2871.67     2809.23     87.75 o 
   5  10  -4     3285.16     3504.15     99.27 o 
   6  10  -4       75.05       78.28     13.27 o 
   7  10  -4      523.01      484.35     27.08 o 
   8  10  -4      184.64      196.69     17.62 o 
   9  10  -4     1604.67     1634.23     51.56 o 
  10  10  -4      954.28     1061.06     47.92 o 
  11  10  -4      260.54      267.43     23.84 o 
  12  10  -4      125.16      128.52     19.06 o 
  13  10  -4      535.57      547.15     31.16 o 
  14  10  -4     1314.58     1336.68     46.48 o 
  15  10  -4      318.44      330.18     20.99 o 
   0  12  -4     2600.41     2158.13     61.40 o 
   1  12  -4      380.21      312.68     20.71 o 
   2  12  -4     1357.13     1220.81     40.72 o 
   3  12  -4     1444.38     1354.35     44.52 o 
   4  12  -4     4535.13     4335.71    114.40 o 
   5  12  -4      505.94      487.65     27.05 o 
   6  12  -4     1047.73     1178.80     42.37 o 
   7  12  -4      635.74      677.48     32.66 o 
   8  12  -4      404.25      385.45     25.15 o 
   9  12  -4     1053.58     1002.98     46.97 o 
  10  12  -4      501.88      380.15     31.34 o 
  11  12  -4      690.83      728.31     37.53 o 
  12  12  -4      568.82      518.57     32.14 o 
  13  12  -4      414.15      432.84     27.57 o 
  14  12  -4      541.67      582.08     27.54 o 
  15  12  -4      493.70      460.85     22.33 o 
   0  14  -4     1459.35     1320.10     43.60 o 
   1  14  -4     1853.25     1698.47     57.05 o 
   2  14  -4      812.15      822.34     34.71 o 
   3  14  -4      948.48      979.63     39.09 o 
   4  14  -4     1519.54     1404.57     47.98 o 
   5  14  -4      555.24      484.22     27.82 o 
   6  14  -4     2858.01     2825.56     79.93 o 
   7  14  -4      115.41       80.24     14.83 o 
   8  14  -4      927.12      974.82     46.08 o 
   9  14  -4      376.93      330.64     27.63 o 
  10  14  -4      343.82      292.28     26.23 o 
  11  14  -4      749.91      715.60     38.42 o 
  12  14  -4      178.59      209.35     20.86 o 
  13  14  -4     1061.09     1031.99     39.25 o 
  14  14  -4      159.06      177.76     15.75 o 
   0  16  -4     7222.19     7292.85    159.96 o 
   1  16  -4     2633.86     2499.06     72.82 o 
   2  16  -4      858.48      922.49     38.27 o 
   3  16  -4     1341.65     1297.03     45.80 o 
   4  16  -4      437.24      455.73     28.40 o 
   5  16  -4      174.43      170.93     19.36 o 
   6  16  -4      498.96      533.76     36.15 o 
   7  16  -4      188.83      152.11     18.44 o 
   8  16  -4      127.20      152.73     18.26 o 
   9  16  -4      429.61      424.51     29.90 o 
  10  16  -4      199.25      200.00     19.18 o 
  11  16  -4      771.81      874.21     37.50 o 
  12  16  -4      173.47      179.63     17.22 o 
  13  16  -4     1094.71     1053.07     35.48 o 
   0  18  -4     1397.48     1373.14     55.12 o 
   1  18  -4      628.66      618.02     35.23 o 
   2  18  -4      228.57      284.22     25.89 o 
   3  18  -4      297.03      326.72     25.89 o 
   4  18  -4       49.87       58.46     12.38 o 
   5  18  -4     2752.06     2888.86     79.84 o 
   6  18  -4       69.46      103.19     15.23 o 
   7  18  -4      166.26      177.05     18.93 o 
   8  18  -4      319.62      370.34     27.33 o 
   9  18  -4     1696.99     1782.11     57.51 o 
  10  18  -4      141.31      152.11     16.88 o 
  11  18  -4      128.56      155.55     14.80 o 
  12  18  -4       26.12       35.11      8.58 o 
   0  20  -4     2240.04     2458.59     72.55 o 
   1  20  -4      574.63      590.54     33.61 o 
   2  20  -4      286.15      343.66     26.47 o 
   3  20  -4       15.83       -2.48     14.71 o 
   4  20  -4      346.51      367.10     26.93 o 
   5  20  -4      527.95      571.14     32.17 o 
   6  20  -4      282.83      354.44     24.91 o 
   7  20  -4      321.55      350.22     27.02 o 
   8  20  -4      178.41      194.67     19.24 o 
   9  20  -4      127.53      164.61     16.73 o 
  10  20  -4      666.94      740.90     31.62 o 
   0  22  -4      335.73      324.76     26.04 o 
   1  22  -4      158.51      177.33     22.30 o 
   2  22  -4       50.54       41.48     14.34 o 
   3  22  -4     1567.51     1722.80     55.58 o 
   4  22  -4      376.87      447.34     26.35 o 
   5  22  -4       43.66       56.71     11.15 o 
   6  22  -4       60.20       83.79     13.73 o 
   7  22  -4      165.66      195.59     16.73 o 
   8  22  -4       53.79       47.49     11.58 o 
   9  22  -4       29.89       23.04      8.00 o 
   0  24  -4       79.52      102.42     13.30 o 
   1  24  -4       16.53       27.48      8.21 o 
   2  24  -4      391.21      458.00     26.04 o 
   3  24  -4       13.16       10.11      9.22 o 
   4  24  -4      124.11      163.66     15.99 o 
   5  24  -4       44.59       41.54     11.64 o 
   6  24  -4      914.19     1171.11     36.06 o 
   1   1  -3      175.03      280.39     11.70 o 
   2   1  -3      160.51      195.77     10.45 o 
   3   1  -3    15158.22    17165.68    220.71 o 
   4   1  -3     1490.87     1705.06     49.57 o 
   5   1  -3     2363.34     2645.08     65.35 o 
   6   1  -3     1074.01     1349.94     39.19 o 
   7   1  -3     3827.26     4062.15     91.94 o 
   8   1  -3      430.92      618.29     25.58 o 
   9   1  -3     1274.33     1419.74     47.09 o 
  10   1  -3     1142.04     1180.55     39.31 o 
  11   1  -3      544.54      559.74     28.92 o 
  12   1  -3     4577.34     4631.05    121.20 o 
  13   1  -3      617.28      760.79     38.97 o 
  14   1  -3     2327.01     2293.21     69.00 o 
  15   1  -3      844.65      848.29     41.39 o 
  16   1  -3      269.61      305.24     23.22 o 
  17   1  -3      955.10      931.56     35.75 o 
   1   3  -3    16533.63    19961.10    241.36 o 
   2   3  -3     7140.06     8512.31    124.79 o 
   3   3  -3     1281.15     1601.32     44.67 o 
   4   3  -3     4448.57     5461.91     97.00 o 
   5   3  -3     1841.93     2106.87     57.05 o 
   6   3  -3     1297.17     1551.05     42.65 o 
   7   3  -3     1459.34     1650.31     46.29 o 
   8   3  -3     1687.06     1934.20     53.80 o 
   9   3  -3     1477.63     1870.66     55.36 o 
  10   3  -3      174.51      190.38     16.51 o 
  11   3  -3     4363.02     4199.34    112.47 o 
  12   3  -3     4784.14     4717.97    123.44 o 
  13   3  -3     1891.71     1947.16     63.02 o 
  14   3  -3      456.46      404.90     28.28 o 
  15   3  -3     2123.99     2027.64     62.71 o 
  16   3  -3      351.62      356.86     24.36 o 
  17   3  -3       13.38       13.85      9.47 o 
   1   5  -3     5286.25     5950.72     99.69 o 
   2   5  -3     1006.94     1158.09     32.29 o 
   3   5  -3      845.70      908.40     26.62 o 
   4   5  -3     6886.09     5649.62    105.58 o 
   5   5  -3     2044.42     1391.27     40.53 o 
   6   5  -3     3536.26     3619.01     85.42 o 
   7   5  -3     1346.74     1608.98     47.52 o 
   8   5  -3     4690.02     5042.54    112.90 o 
   9   5  -3     1187.46     1204.97     38.94 o 
  10   5  -3     5395.88     6041.07    136.21 o 
  11   5  -3        7.60       25.80     12.10 o 
  12   5  -3     1311.90     1332.36     45.07 o 
  13   5  -3      939.45     1015.26     45.59 o 
  14   5  -3       34.82       39.43     14.46 o 
  15   5  -3      798.59      729.35     36.00 o 
  16   5  -3      159.26      133.58     16.91 o 
  17   5  -3       62.52       64.71      9.31 o 
   1   7  -3     5887.88     5570.27    101.72 o 
   2   7  -3    12599.75    10923.04    165.14 o 
   3   7  -3     7237.11     7062.80    126.32 o 
   4   7  -3      510.17      673.01     24.85 o 
   5   7  -3     2695.11     2552.61     71.26 o 
   6   7  -3     4554.06     4986.29    108.09 o 
   7   7  -3      523.90      560.66     26.07 o 
   8   7  -3        9.24       19.52      9.96 o 
   9   7  -3     4664.95     5016.68    119.95 o 
  10   7  -3       92.78      115.41     15.81 o 
  11   7  -3      825.96      867.53     37.41 o 
  12   7  -3      444.72      484.81     31.83 o 
  13   7  -3      386.24      402.24     28.37 o 
  14   7  -3      162.88      160.72     18.29 o 
  15   7  -3      605.77      694.82     34.68 o 
  16   7  -3      498.65      568.81     27.88 o 
  17   7  -3       49.75       54.23     10.23 o 
   1   9  -3      457.97      470.07     20.93 o 
   2   9  -3     3074.45     2453.65     68.60 o 
   3   9  -3    15439.70    15080.90    222.73 o 
   4   9  -3       21.15       27.97      9.13 o 
   5   9  -3      113.54      144.76     13.76 o 
   6   9  -3      590.05      619.12     27.36 o 
   7   9  -3     2800.70     2670.51     82.35 o 
   8   9  -3      712.62      682.20     29.78 o 
   9   9  -3      438.18      528.22     27.73 o 
  10   9  -3       98.46      115.69     14.68 o 
  11   9  -3     4253.62     4202.34    115.23 o 
  12   9  -3     3116.89     3124.06     82.84 o 
  13   9  -3       90.39       96.35     16.54 o 
  14   9  -3      285.89      276.10     24.26 o 
  15   9  -3      186.46      204.90     19.64 o 
  16   9  -3      888.36      837.63     32.17 o 
   1  11  -3       11.46       24.26      6.74 o 
   2  11  -3      184.85      177.15     15.75 o 
   3  11  -3     4498.75     4732.86    109.25 o 
   4  11  -3     1410.77     1475.50     48.44 o 
   5  11  -3      314.04      345.47     21.02 o 
   6  11  -3      425.97      427.08     23.87 o 
   7  11  -3     5153.90     4890.49    120.40 o 
   8  11  -3      502.79      495.41     27.24 o 
   9  11  -3        3.86        2.67     13.36 o 
  10  11  -3     2582.49     2675.38     76.26 o 
  11  11  -3     1301.68     1286.80     52.51 o 
  12  11  -3      960.52     1063.39     45.28 o 
  13  11  -3      111.13       92.62     16.67 o 
  14  11  -3      106.64      110.33     17.52 o 
  15  11  -3      451.51      474.17     25.43 o 
  16  11  -3      168.14      205.73     15.50 o 
   1  13  -3     7260.93     7053.92    143.75 o 
   2  13  -3     2191.89     2237.51     62.44 o 
   3  13  -3       67.39       50.43     10.26 o 
   4  13  -3      431.01      449.05     24.63 o 
   5  13  -3      438.95      465.11     26.35 o 
   6  13  -3     1281.21     1373.11     45.16 o 
   7  13  -3      307.67      330.64     21.94 o 
   8  13  -3       97.26       88.79     13.91 o 
   9  13  -3      908.51      976.93     39.52 o 
  10  13  -3      118.07      161.55     17.40 o 
  11  13  -3      104.45      111.03     15.44 o 
  12  13  -3      248.85      299.33     24.63 o 
  13  13  -3     1363.00     1194.21     44.95 o 
  14  13  -3       57.14       64.98     13.60 o 
  15  13  -3     1259.14     1212.87     38.76 o 
   1  15  -3     1283.26     1279.39     42.31 o 
   2  15  -3      140.89      120.10     15.07 o 
   3  15  -3     1184.45     1151.78     41.73 o 
   4  15  -3     3051.30     3257.27     99.76 o 
   5  15  -3      421.26      437.56     27.33 o 
   6  15  -3     2782.35     2853.96     78.98 o 
   7  15  -3      372.90      374.66     24.51 o 
   8  15  -3     4133.53     4137.12    117.74 o 
   9  15  -3      907.01      898.84     45.04 o 
  10  15  -3     2623.16     2586.74     73.44 o 
  11  15  -3      192.83      215.78     21.81 o 
  12  15  -3       90.05       98.59     16.15 o 
  13  15  -3      782.49      821.51     35.42 o 
  14  15  -3       55.41       43.87     10.66 o 
   1  17  -3     1951.84     1853.99     54.32 o 
   2  17  -3     2755.52     2881.01     79.38 o 
   3  17  -3       86.49       89.46     12.10 o 
   4  17  -3      405.18      364.03     25.55 o 
   5  17  -3     1162.48     1102.39     42.71 o 
   6  17  -3      738.51      856.44     41.45 o 
   7  17  -3     2690.19     2919.89     81.89 o 
   8  17  -3      460.81      417.86     32.63 o 
   9  17  -3      434.73      414.89     29.11 o 
  10  17  -3      284.57      286.61     22.92 o 
  11  17  -3      130.06      104.26     16.39 o 
  12  17  -3      644.51      744.15     32.75 o 
  13  17  -3      740.26      735.85     30.02 o 
   1  19  -3      652.35      657.81     37.78 o 
   2  19  -3     1912.94     2028.01     65.99 o 
   3  19  -3      484.19      590.90     35.63 o 
   4  19  -3      566.31      535.72     32.84 o 
   5  19  -3       47.62       43.08     14.40 o 
   6  19  -3       75.03      103.55     17.77 o 
   7  19  -3      883.44      877.82     44.12 o 
   8  19  -3      406.33      416.48     30.42 o 
   9  19  -3       60.37       50.83     15.75 o 
  10  19  -3      506.29      473.56     27.73 o 
  11  19  -3       59.64       52.21     11.58 o 
  12  19  -3      883.49      893.94     34.10 o 
   1  21  -3      225.50      262.16     24.26 o 
   2  21  -3      416.17      432.29     30.67 o 
   3  21  -3      821.77      910.42     41.61 o 
   4  21  -3      461.56      462.65     31.22 o 
   5  21  -3      323.92      313.39     25.46 o 
   6  21  -3       56.97       50.67     10.72 o 
   7  21  -3     2414.17     2534.11     69.15 o 
   8  21  -3      130.39      163.70     17.46 o 
   9  21  -3      582.55      628.74     30.79 o 
  10  21  -3      401.31      406.62     23.62 o 
   1  23  -3     1407.79     1507.54     51.50 o 
   2  23  -3      251.51      290.14     22.58 o 
   3  23  -3      220.44      265.99     22.70 o 
   4  23  -3      498.99      537.66     30.82 o 
   5  23  -3      195.55      200.46     19.30 o 
   6  23  -3      125.02      113.24     16.02 o 
   7  23  -3      272.23      317.25     19.88 o 
   8  23  -3      170.93      198.62     15.50 o 
   9  23  -3       26.14       18.08      9.59 o 
   1  25  -3      549.18      648.99     30.42 o 
   2  25  -3      233.86      269.73     20.16 o 
   3  25  -3      153.08      178.03     16.76 o 
   4  25  -3      615.56      702.27     30.24 o 
   5  25  -3      325.48      404.01     23.13 o 
   6  25  -3       80.72       99.05     12.07 o 
   0   0  -2   124847.38   111176.90   1722.40 o 
   2   0  -2    11901.20    12953.63    161.24 o 
   4   0  -2    11917.84    13452.83    173.93 o 
   6   0  -2     1907.86     1880.77     51.99 o 
   8   0  -2      382.65      351.90     18.93 o 
  10   0  -2     3102.08     3314.38     91.36 o 
  12   0  -2     1480.94     1576.87     48.50 o 
  14   0  -2     2315.67     2346.33     71.57 o 
  16   0  -2      146.40      146.35     17.80 o 
  18   0  -2      739.92      730.21     28.37 o 
   0   2  -2    27226.14    30572.44    333.21 o 
   1   2  -2     9842.38    11242.35    139.19 o 
   2   2  -2     2665.72     3032.06     54.47 o 
   3   2  -2      105.58       93.14      7.23 o 
   4   2  -2    21772.92    23672.45    278.03 o 
   5   2  -2     6058.69     6257.93    102.79 o 
   6   2  -2     9163.65    10382.45    153.68 o 
   7   2  -2     3593.36     4154.55     87.93 o 
   8   2  -2     4726.37     5208.08    107.11 o 
   9   2  -2     6760.40     7422.73    141.09 o 
  10   2  -2     2750.80     2944.04     84.90 o 
  11   2  -2      395.00      401.20     24.33 o 
  12   2  -2      630.62      562.35     31.22 o 
  13   2  -2      182.83      201.47     20.28 o 
  14   2  -2      500.67      551.29     33.95 o 
  15   2  -2      219.20      193.26     21.08 o 
  16   2  -2      256.10      222.00     22.37 o 
  17   2  -2      148.70      154.75     16.45 o 
  18   2  -2      470.19      544.64     23.47 o 
   0   4  -2    17155.13    19240.63    225.28 o 
   1   4  -2    43243.70    41611.01    452.61 o 
   2   4  -2    36526.68    31705.93    358.70 o 
   3   4  -2     5038.77     3916.96     72.40 o 
   4   4  -2     4249.87     3052.98     64.31 o 
   5   4  -2     3343.98     3767.87     76.90 o 
   6   4  -2     6345.82     7007.99    120.07 o 
   7   4  -2     1862.56     2029.02     59.80 o 
   8   4  -2     2501.43     2817.01     75.74 o 
   9   4  -2     1120.34     1255.18     38.14 o 
  10   4  -2     1285.36     1459.78     44.03 o 
  11   4  -2     3869.37     4241.62    111.15 o 
  12   4  -2     1577.64     1638.76     50.80 o 
  13   4  -2     9038.46     9305.51    186.55 o 
  14   4  -2      182.71      232.11     24.05 o 
  15   4  -2      413.52      490.87     31.43 o 
  16   4  -2       21.68       26.59     10.85 o 
  17   4  -2       67.87       68.75     13.20 o 
   0   6  -2    10986.48    10419.34    143.38 o 
   1   6  -2     6157.79     5713.13     94.49 o 
   2   6  -2    15623.43    14011.84    186.40 o 
   3   6  -2    17792.84    15949.68    209.35 o 
   4   6  -2     1994.83     1852.46     51.35 o 
   5   6  -2     2959.83     3003.47     70.89 o 
   6   6  -2     4115.29     3915.09     87.04 o 
   7   6  -2      204.24      199.51     13.48 o 
   8   6  -2     1702.54     1817.65     51.81 o 
   9   6  -2       20.38       23.28     10.14 o 
  10   6  -2     1404.17     1559.38     52.27 o 
  11   6  -2     3191.72     3404.73     99.82 o 
  12   6  -2     1373.86     1570.16     49.17 o 
  13   6  -2      568.74      608.43     36.12 o 
  14   6  -2      702.06      733.34     37.78 o 
  15   6  -2      817.35      849.39     39.77 o 
  16   6  -2      465.27      382.14     26.44 o 
  17   6  -2      329.13      309.31     21.29 o 
   0   8  -2     2333.18     1933.80     51.87 o 
   1   8  -2     3130.76     2890.48     66.82 o 
   2   8  -2      946.36      890.81     29.72 o 
   3   8  -2     3606.59     3453.57     77.85 o 
   4   8  -2     5400.20     4616.28     95.25 o 
   5   8  -2    15604.98    14749.90    212.65 o 
   6   8  -2     1421.29     1307.51     41.18 o 
   7   8  -2       35.55       42.89     10.57 o 
   8   8  -2     1190.50     1221.70     38.36 o 
   9   8  -2    13715.84    13604.98    223.41 o 
  10   8  -2      524.09      475.25     28.34 o 
  11   8  -2     3906.09     4061.17    113.08 o 
  12   8  -2     2110.50     1873.87     62.26 o 
  13   8  -2      612.88      574.70     35.11 o 
  14   8  -2       38.72       18.08     14.37 o 
  15   8  -2     1156.36     1266.27     47.89 o 
  16   8  -2      332.30      350.49     24.66 o 
  17   8  -2       16.33       14.34      8.36 o 
   0  10  -2    13430.56    11275.13    172.12 o 
   1  10  -2     2022.51     1858.49     57.02 o 
   2  10  -2     2329.20     2338.79     65.90 o 
   3  10  -2     1701.47     1730.89     47.55 o 
   4  10  -2     1664.98     1503.80     45.07 o 
   5  10  -2     3350.01     3006.69     80.76 o 
   6  10  -2      516.91      501.50     23.22 o 
   7  10  -2      412.19      345.90     19.98 o 
   8  10  -2      476.56      446.33     25.06 o 
   9  10  -2     1130.67     1170.50     41.42 o 
  10  10  -2     4925.90     4896.46    123.81 o 
  11  10  -2      419.49      410.05     25.74 o 
  12  10  -2      328.40      386.43     28.95 o 
  13  10  -2      330.54      374.82     28.09 o 
  14  10  -2     2702.67     2847.44     75.67 o 
  15  10  -2      136.70      172.12     17.13 o 
  16  10  -2      511.72      471.51     24.79 o 
   0  12  -2     5379.32     4946.71    106.59 o 
   1  12  -2     1027.64     1027.42     32.75 o 
   2  12  -2      390.17      408.92     21.02 o 
   3  12  -2     1941.87     1917.32     53.46 o 
   4  12  -2     5843.13     5602.90    121.54 o 
   5  12  -2      876.80      808.09     31.46 o 
   6  12  -2      267.80      359.87     21.84 o 
   7  12  -2      469.00      477.85     26.04 o 
   8  12  -2      291.36      311.61     21.23 o 
   9  12  -2     2385.19     2193.82     67.00 o 
  10  12  -2      841.41      741.18     35.36 o 
  11  12  -2     1231.01     1268.42     52.18 o 
  12  12  -2      453.14      495.44     31.50 o 
  13  12  -2     1121.92     1136.16     47.12 o 
  14  12  -2     1787.86     1664.77     53.95 o 
  15  12  -2      186.62      211.95     17.43 o 
  16  12  -2      150.74      140.14     14.12 o 
   0  14  -2      618.61      648.84     27.79 o 
   1  14  -2      774.31      845.65     31.74 o 
   2  14  -2     3479.63     3774.92     98.50 o 
   3  14  -2     1697.60     1739.47     55.48 o 
   4  14  -2     1023.24      942.83     35.66 o 
   5  14  -2      720.29      727.64     31.83 o 
   6  14  -2     3810.26     3513.58    103.19 o 
   7  14  -2     1529.99     1282.45     45.56 o 
   8  14  -2     5827.01     5475.42    136.86 o 
   9  14  -2        0.40       18.54     11.12 o 
  10  14  -2      345.91      359.71     27.94 o 
  11  14  -2      285.50      295.10     26.65 o 
  12  14  -2      300.79      301.44     25.12 o 
  13  14  -2      365.19      312.10     24.57 o 
  14  14  -2       14.74       13.69     12.84 o 
  15  14  -2       33.63       24.51     12.25 o 
   0  16  -2     2213.70     2155.98     63.54 o 
   1  16  -2     5514.12     5208.20    125.83 o 
   2  16  -2     2916.08     3086.01     93.90 o 
   3  16  -2      954.47      833.73     34.62 o 
   4  16  -2      132.51      115.14     17.34 o 
   5  16  -2      128.11      104.17     13.76 o 
   6  16  -2      144.60      178.31     18.75 o 
   7  16  -2       82.98       79.75     12.90 o 
   8  16  -2     1725.16     1704.66     61.58 o 
   9  16  -2      948.03      903.22     45.50 o 
  10  16  -2      221.08      210.39     20.93 o 
  11  16  -2     1158.55     1056.96     47.09 o 
  12  16  -2      321.80      313.67     24.17 o 
  13  16  -2      881.97      940.54     37.41 o 
  14  16  -2      423.01      425.52     23.84 o 
   0  18  -2      239.16      246.08     19.52 o 
   1  18  -2      423.36      436.09     26.84 o 
   2  18  -2      487.35      498.81     27.48 o 
   3  18  -2      110.15      131.10     17.34 o 
   4  18  -2       45.96       45.40     12.68 o 
   5  18  -2     1865.67     1773.29     54.04 o 
   6  18  -2     1065.07     1005.70     46.29 o 
   7  18  -2      993.26     1002.09     47.15 o 
   8  18  -2      578.22      536.92     35.91 o 
   9  18  -2      468.25      479.32     30.67 o 
  10  18  -2       64.77       76.47     14.12 o 
  11  18  -2       62.24       65.38     13.54 o 
  12  18  -2       48.85       36.24     11.27 o 
  13  18  -2      182.58      144.61     14.89 o 
   0  20  -2     4923.93     4947.44    128.74 o 
   1  20  -2     1537.21     1514.47     56.53 o 
   2  20  -2      804.62      949.18     44.36 o 
   3  20  -2      212.87      224.11     23.68 o 
   4  20  -2      301.70      306.01     24.33 o 
   5  20  -2      758.88      820.01     41.79 o 
   6  20  -2      320.65      336.43     28.34 o 
   7  20  -2      110.65       99.08     17.22 o 
   8  20  -2      186.55      218.93     20.34 o 
   9  20  -2      360.58      360.05     26.47 o 
  10  20  -2      150.34      147.64     18.78 o 
  11  20  -2       32.53        7.14     14.95 o 
  12  20  -2      241.34      274.82     18.41 o 
   0  22  -2      700.32      770.99     41.02 o 
   1  22  -2      107.24      139.49     15.87 o 
   2  22  -2      404.84      422.70     30.39 o 
   3  22  -2      770.50      759.84     39.43 o 
   4  22  -2      284.56      357.38     27.30 o 
   5  22  -2      392.89      452.24     29.26 o 
   6  22  -2      590.85      592.47     33.46 o 
   7  22  -2       63.29       65.17     13.48 o 
   8  22  -2      364.72      396.48     24.69 o 
   9  22  -2      146.82      157.72     17.56 o 
  10  22  -2       61.32       60.66     11.09 o 
   0  24  -2      175.31      189.65     18.69 o 
   1  24  -2      333.80      341.48     24.23 o 
   2  24  -2      513.82      587.53     31.22 o 
   3  24  -2      148.92      148.50     18.01 o 
   4  24  -2       90.25      107.57     15.01 o 
   5  24  -2       44.26       38.82     11.76 o 
   6  24  -2      699.80      783.37     35.11 o 
   7  24  -2      189.99      194.03     16.67 o 
   8  24  -2      623.11      647.70     27.54 o 
   0  26  -2      750.62      805.95     33.15 o 
   1  26  -2      364.70      417.19     24.08 o 
   2  26  -2      289.29      273.81     20.10 o 
   3  26  -2      405.28      471.75     24.39 o 
   4  26  -2      435.99      515.01     24.88 o 
   5  26  -2      197.74      216.09     16.18 o 
   1   1  -1    10336.49    12698.27    142.31 o 
   2   1  -1    36429.52    36165.87    751.50 o 
   3   1  -1     1720.74     1843.97     37.50 o 
   4   1  -1     1653.89     1614.59     38.20 o 
   5   1  -1     1625.13     1778.41     43.93 o 
   6   1  -1     3421.09     3869.96     75.67 o 
   7   1  -1    12333.70    13174.62    186.00 o 
   8   1  -1     2376.36     2937.97     73.56 o 
   9   1  -1      928.26     1055.24     33.15 o 
  10   1  -1     1866.51     1976.05     57.02 o 
  11   1  -1     5037.80     5544.72    126.62 o 
  12   1  -1     2895.60     2905.68     77.08 o 
  13   1  -1       16.37       13.73     11.98 o 
  14   1  -1      388.85      320.07     27.88 o 
  15   1  -1      156.60      128.74     17.71 o 
  16   1  -1      339.34      393.05     28.13 o 
  17   1  -1      837.82      737.78     34.87 o 
  18   1  -1        2.58       13.79      7.02 o 
   1   3  -1    23518.14    19314.56    217.22 o 
   2   3  -1     7301.24     5432.16     77.54 o 
   3   3  -1     4871.33     4087.73     66.70 o 
   4   3  -1      197.69      183.27      9.71 o 
   5   3  -1     2129.83     2136.47     50.52 o 
   6   3  -1      235.19      276.75     13.27 o 
   7   3  -1      908.70      898.65     27.08 o 
   8   3  -1     1426.30     1716.37     46.78 o 
   9   3  -1      220.65      229.75     16.15 o 
  10   3  -1     2005.70     2056.53     57.94 o 
  11   3  -1     1714.23     1711.71     54.84 o 
  12   3  -1     1229.31     1423.56     46.20 o 
  13   3  -1     1726.07     1789.71     54.23 o 
  14   3  -1      481.69      472.09     29.99 o 
  15   3  -1     1807.77     1843.82     61.21 o 
  16   3  -1      219.67      232.72     21.72 o 
  17   3  -1      371.12      406.04     24.48 o 
  18   3  -1       98.40      107.60     10.32 o 
   1   5  -1    22083.38    17742.15    210.26 o 
   2   5  -1    18390.57    15374.01    188.21 o 
   3   5  -1      669.90      521.82     16.24 o 
   4   5  -1     8042.15     6779.01    105.82 o 
   5   5  -1     4082.00     4400.32     82.94 o 
   6   5  -1     2647.09     2464.10     61.89 o 
   7   5  -1     1796.62     1839.90     56.31 o 
   8   5  -1    11990.54    12032.70    187.96 o 
   9   5  -1      190.48      249.66     16.91 o 
  10   5  -1     7375.43     8415.81    160.69 o 
  11   5  -1      692.13      642.71     30.79 o 
  12   5  -1      842.99      846.05     34.87 o 
  13   5  -1       93.03       96.88     16.18 o 
  14   5  -1       44.62       42.37     12.62 o 
  15   5  -1       53.60       90.53     12.59 o 
  16   5  -1      233.36      272.70     21.35 o 
  17   5  -1       67.89       47.58     11.61 o 
  18   5  -1      859.16      943.11     31.83 o 
   1   7  -1    33515.55    28137.29    325.77 o 
   2   7  -1    12656.82    10341.00    145.40 o 
   3   7  -1     8223.69     7616.42    118.38 o 
   4   7  -1     6617.36     6082.25    104.78 o 
   5   7  -1     2342.10     2099.82     57.90 o 
   6   7  -1     1333.56     1383.06     40.04 o 
   7   7  -1      207.58      256.19     15.20 o 
   8   7  -1     1241.65     1276.29     42.56 o 
   9   7  -1     4971.79     5272.96    119.00 o 
  10   7  -1      759.54      772.55     32.11 o 
  11   7  -1      687.66      649.79     31.31 o 
  12   7  -1     3158.66     3005.49     80.18 o 
  13   7  -1     1603.88     1839.16     61.89 o 
  14   7  -1       69.25       92.40     15.72 o 
  15   7  -1      409.93      405.18     27.60 o 
  16   7  -1      436.64      440.29     27.48 o 
  17   7  -1       33.13       36.43     11.61 o 
   1   9  -1      439.88      333.95     15.93 o 
   2   9  -1     6201.07     5274.59     97.73 o 
   3   9  -1    16238.11    15023.92    207.32 o 
   4   9  -1     3765.55     3348.42     77.57 o 
   5   9  -1     2257.52     2210.58     63.60 o 
   6   9  -1      552.89      630.33     24.94 o 
   7   9  -1     2769.59     2708.86     77.54 o 
   8   9  -1     1689.04     1702.36     52.30 o 
   9   9  -1      112.22      149.97     14.40 o 
  10   9  -1     3996.20     3969.19    108.61 o 
  11   9  -1     2837.41     2805.46     77.30 o 
  12   9  -1     2438.13     2488.95     73.96 o 
  13   9  -1      208.59      215.56     22.89 o 
  14   9  -1       28.05       47.33     10.97 o 
  15   9  -1        6.11       14.15     12.93 o 
  16   9  -1     1473.52     1627.52     49.42 o 
  17   9  -1      451.61      473.90     23.56 o 
   1  11  -1     1353.48     1402.39     41.05 o 
   2  11  -1     4054.71     3918.27     87.96 o 
   3  11  -1    12214.93    10500.40    168.97 o 
   4  11  -1     4991.99     4575.78    101.29 o 
   5  11  -1     2462.46     2412.42     72.37 o 
   6  11  -1      294.81      317.37     19.24 o 
   7  11  -1    10554.01     9814.10    177.21 o 
   8  11  -1      290.74      232.78     18.20 o 
   9  11  -1      340.40      376.35     23.81 o 
  10  11  -1     5529.58     5534.58    135.14 o 
  11  11  -1     1382.79     1397.61     47.03 o 
  12  11  -1      487.63      393.81     30.12 o 
  13  11  -1       63.99       39.46     17.92 o 
  14  11  -1      103.41       90.93     17.74 o 
  15  11  -1       20.44       23.59     10.29 o 
  16  11  -1       55.15       72.98     10.72 o 
   1  13  -1    16950.37    16309.55    238.76 o 
   2  13  -1     8414.60     7759.19    144.64 o 
   3  13  -1     5804.61     5466.75    118.84 o 
   4  13  -1     3681.08     3501.18     93.54 o 
   5  13  -1     2289.83     2246.06     62.38 o 
   6  13  -1      383.66      380.82     23.07 o 
   7  13  -1      455.04      358.61     21.91 o 
   8  13  -1      900.58      852.36     35.45 o 
   9  13  -1      244.83      226.23     19.58 o 
  10  13  -1      723.03      618.97     31.28 o 
  11  13  -1      210.36      183.24     18.60 o 
  12  13  -1     1290.45     1291.92     52.27 o 
  13  13  -1     2129.28     2043.94     65.41 o 
  14  13  -1       57.15       64.61     14.34 o 
  15  13  -1      665.00      654.81     30.94 o 
  16  13  -1      454.81      501.20     23.56 o 
   1  15  -1     1668.76     1665.42     52.85 o 
   2  15  -1      589.68      647.46     29.20 o 
   3  15  -1     4404.99     4574.31    113.39 o 
   4  15  -1     3654.15     3251.14     96.08 o 
   5  15  -1     1708.09     1641.61     49.66 o 
   6  15  -1     1917.65     1791.70     52.42 o 
   7  15  -1     1683.20     1549.79     49.54 o 
   8  15  -1     4339.79     3551.64    108.15 o 
   9  15  -1      350.84      343.23     29.20 o 
  10  15  -1      696.70      609.93     38.02 o 
  11  15  -1      182.04      171.23     19.98 o 
  12  15  -1      318.67      279.87     26.81 o 
  13  15  -1      460.85      464.13     29.07 o 
  14  15  -1       59.45       60.75     12.62 o 
  15  15  -1      799.12      778.25     30.45 o 
   1  17  -1     2417.07     2480.28     69.49 o 
   2  17  -1      912.51      825.89     34.47 o 
   3  17  -1      703.97      790.78     34.13 o 
   4  17  -1     2813.74     2718.73     76.20 o 
   5  17  -1     3498.55     3417.78    103.95 o 
   6  17  -1     2201.88     2171.09     68.63 o 
   7  17  -1     1757.67     1601.38     51.96 o 
   8  17  -1      131.72      135.05     17.68 o 
   9  17  -1        3.52       17.31     12.25 o 
  10  17  -1      176.63      151.29     20.10 o 
  11  17  -1       20.72       41.02     10.26 o 
  12  17  -1     2034.29     1929.94     58.52 o 
  13  17  -1      101.57       82.51     16.33 o 
  14  17  -1      153.51      149.76     16.45 o 
   1  19  -1      303.58      273.50     21.84 o 
   2  19  -1     6717.46     6768.34    154.99 o 
   3  19  -1      357.31      372.58     25.25 o 
   4  19  -1     1676.91     1789.37     54.66 o 
   5  19  -1      439.57      457.91     32.94 o 
   6  19  -1     2183.57     2081.35     68.17 o 
   7  19  -1      136.28      138.30     20.01 o 
   8  19  -1      181.51      188.91     18.90 o 
   9  19  -1      202.22      211.64     21.38 o 
  10  19  -1      183.13      209.84     20.31 o 
  11  19  -1       35.09       49.33     11.06 o 
  12  19  -1     1204.66     1308.49     43.26 o 
  13  19  -1      247.78      295.53     18.01 o 
   1  21  -1      688.64      648.93     36.06 o 
   2  21  -1      556.01      752.21     38.94 o 
   3  21  -1      700.16      748.32     40.50 o 
   4  21  -1       62.41       63.91     15.75 o 
   5  21  -1      896.95     1026.41     46.66 o 
   6  21  -1      701.90      751.57     38.17 o 
   7  21  -1     2615.71     2780.52     75.12 o 
   8  21  -1      149.60      218.75     19.85 o 
   9  21  -1      333.83      355.88     23.87 o 
  10  21  -1      663.36      712.47     32.60 o 
  11  21  -1      666.51      756.41     30.55 o 
   1  23  -1      466.48      558.79     33.85 o 
   2  23  -1       73.81       62.10     13.39 o 
   3  23  -1       53.21       49.42     12.41 o 
   4  23  -1      381.50      488.39     31.16 o 
   5  23  -1      103.54      118.96     16.91 o 
   6  23  -1      225.92      238.94     19.91 o 
   7  23  -1      121.60      125.31     18.23 o 
   8  23  -1      416.20      386.70     25.64 o 
   9  23  -1      381.82      407.72     22.43 o 
  10  23  -1      972.74     1011.83     33.09 o 
   1  25  -1      527.87      549.88     31.04 o 
   2  25  -1      464.23      495.56     28.40 o 
   3  25  -1      466.35      518.78     27.79 o 
   4  25  -1      630.79      671.57     32.57 o 
   5  25  -1      413.59      466.76     27.08 o 
   6  25  -1      669.24      644.18     29.01 o 
   7  25  -1       94.58      117.31     12.13 o 
   1  27  -1       32.72       30.73     10.08 o 
   2  27  -1       76.81      127.39     12.71 o 
   3  27  -1      205.14      285.91     16.94 o 
   4  27  -1      112.34      121.69     11.06 o 
   2   0   0     4493.97     5040.70    120.57 o 
   4   0   0    31450.92    32545.79    376.99 o 
   6   0   0     1634.52     1637.20     37.45 o 
   8   0   0     5220.68     6045.97    153.42 o 
  10   0   0      526.52      470.62     33.90 o 
  12   0   0      201.93      266.04     15.38 o 
  14   0   0     4446.87     4288.38     86.14 o 
  16   0   0        5.91       16.67      6.40 o 
  18   0   0      677.34      737.71     21.45 o 
   0   2   0     3712.77     2593.61    159.15 o 
   1   2   0     7260.82     4902.97   1678.31 o 
   2   2   0     5762.14     5159.97    859.94 o 
   3   2   0    68049.73    63772.64   4705.30 o 
   4   2   0    18641.49    19196.90    158.19 o 
   5   2   0     2504.27     2403.19     78.02 o 
   6   2   0    28179.34    29764.35    774.27 o 
   7   2   0    12579.90    15269.58    338.57 o 
   8   2   0       77.72      155.63      8.63 o 
   9   2   0    24819.21    27548.34    249.85 o 
  10   2   0     1570.90     1642.93     99.10 o 
  11   2   0     1002.53      999.41     25.32 o 
  12   2   0       13.21       18.55      7.09 o 
  13   2   0       77.31       88.74      9.42 o 
  14   2   0        4.03       28.20     10.49 o 
  15   2   0      407.74      366.47     19.37 o 
  16   2   0       49.10       40.56      8.54 o 
  17   2   0      253.52      262.42     14.31 o 
  18   2   0      182.41      203.42     12.70 o 
   0   4   0    13786.52    10930.14    748.85 o 
   1   4   0       37.72       29.91      6.04 o 
   2   4   0    72259.25    50781.16  11918.04 o 
   3   4   0    12989.45    11635.45   1440.60 o 
   4   4   0     1396.45     1328.07     62.39 o 
   5   4   0     2500.93     2506.78     94.32 o 
   6   4   0    18754.22    18624.79    167.84 o 
   7   4   0       79.83      107.94     25.34 o 
   8   4   0     1639.14     1880.53     41.46 o 
   9   4   0     3386.04     3713.93     69.30 o 
  10   4   0     5766.86     6203.17    163.34 o 
  11   4   0     1320.20     1360.38     39.54 o 
  12   4   0      396.97      429.54     17.79 o 
  13   4   0     3959.73     3948.19    201.82 o 
  14   4   0        2.54       17.39      6.03 o 
  15   4   0      492.98      498.84     22.54 o 
  16   4   0      290.00      286.79     24.98 o 
  17   4   0      262.08      221.35     23.25 o 
  18   4   0       61.74       66.38      8.47 o 
   0   6   0     1923.74     1756.54    123.94 o 
   1   6   0    33932.80    26719.66   2409.58 o 
   2   6   0     3875.47     3179.65    420.15 o 
   3   6   0    68482.80    54242.33   8776.18 o 
   4   6   0     1360.12     1205.35    154.08 o 
   5   6   0     1935.75     1879.36    186.21 o 
   6   6   0     1202.24     1141.21    112.81 o 
   7   6   0     5457.09     5523.26    403.40 o 
   8   6   0     1589.74     1623.94     45.76 o 
   9   6   0     2278.92     2520.61     53.54 o 
  10   6   0     1394.19     1437.30     32.22 o 
  11   6   0     2211.77     2317.53     70.71 o 
  12   6   0       10.31       39.48     15.44 o 
  13   6   0      795.04      710.52     27.11 o 
  14   6   0      839.62      842.97     29.37 o 
  15   6   0     1102.86     1108.46     46.65 o 
  16   6   0      159.09      188.21     13.24 o 
  17   6   0      581.12      615.54     46.19 o 
  18   6   0        5.55        8.89     10.10 o 
   0   8   0     5418.84     4475.07    197.90 o 
   1   8   0    13372.19    11003.08   1129.14 o 
   2   8   0      494.63      342.43     24.94 o 
   3   8   0     1743.43     1609.91    296.22 o 
   4   8   0     7320.33     6353.55    664.83 o 
   5   8   0     8223.16     7102.58    992.85 o 
   6   8   0    10912.44    10280.04   1211.26 o 
   7   8   0      222.72      224.16     21.16 o 
   8   8   0      535.37      530.43     45.16 o 
   9   8   0     4985.77     4812.76    301.23 o 
  10   8   0     2405.15     2329.19     46.51 o 
  11   8   0     3663.52     3629.34    217.04 o 
  12   8   0     1674.77     1724.10     63.28 o 
  13   8   0      187.27      184.90     13.10 o 
  14   8   0      122.66      135.69     13.39 o 
  15   8   0      934.80      881.18     28.30 o 
  16   8   0        1.28       -4.30      7.89 o 
  17   8   0        5.22       14.87      4.67 o 
   0  10   0     3349.12     2487.07     96.97 o 
   1  10   0       31.49       48.01      6.04 o 
   2  10   0     1966.61     1879.64    262.16 o 
   3  10   0     6763.08     6091.13    403.31 o 
   4  10   0      150.52      214.05     20.77 o 
   5  10   0     3919.60     3303.67    265.79 o 
   6  10   0      490.46      497.12     97.61 o 
   7  10   0       28.31       26.55      5.27 o 
   8  10   0     1585.75     1359.34    134.10 o 
   9  10   0      369.21      351.67     23.44 o 
  10  10   0      774.70      690.63     57.14 o 
  11  10   0     1855.93     1736.42     37.29 o 
  12  10   0      180.90      182.94     29.50 o 
  13  10   0      429.64      462.52     22.96 o 
  14  10   0     1215.24     1225.64     34.50 o 
  15  10   0       19.34       25.54      6.62 o 
  16  10   0        0.77       12.45      4.69 o 
  17  10   0       53.06       68.47      8.29 o 
   0  12   0      491.39      819.82     54.89 o 
   1  12   0      109.08       91.76     17.89 o 
   2  12   0     5858.41     6049.86    363.39 o 
   3  12   0      270.52      214.65     21.98 o 
   4  12   0    14441.02    12506.34    725.97 o 
   5  12   0       67.71       89.58     27.08 o 
   6  12   0        4.57        6.87     12.48 o 
   7  12   0       94.27       67.38      9.03 o 
   8  12   0     5058.37     4399.80    440.08 o 
   9  12   0     3305.86     2999.99    331.59 o 
  10  12   0     1079.00      910.58     26.48 o 
  11  12   0     2539.31     2221.31     98.24 o 
  12  12   0     1418.47     1355.77     38.02 o 
  13  12   0      727.18      688.79     27.17 o 
  14  12   0     1589.14     1504.07     37.46 o 
  15  12   0       11.56       10.80      6.67 o 
  16  12   0       15.61       17.95      7.15 o 
   0  14   0     7716.86     7609.60    219.99 o 
   1  14   0       38.61       26.75      5.99 o 
   2  14   0      200.82      174.54     10.91 o 
   3  14   0      513.42      453.51     62.15 o 
   4  14   0     1884.79     1776.38    136.38 o 
   5  14   0      184.43      158.95     11.53 o 
   6  14   0       82.03       67.77      7.44 o 
   7  14   0       93.90       95.68     14.55 o 
   8  14   0     3657.01     3180.36    531.51 o 
   9  14   0       24.72       30.04      7.33 o 
  10  14   0        6.67       16.73     10.29 o 
  11  14   0     2029.66     1758.29    129.81 o 
  12  14   0       58.81       72.23     16.42 o 
  13  14   0      476.60      389.94     30.45 o 
  14  14   0       41.98       48.52      6.36 o 
  15  14   0      375.58      382.63     34.99 o 
   0  16   0      749.99      640.49     22.96 o 
   1  16   0     1042.36      985.87     25.65 o 
   2  16   0     1182.70     1195.74     59.67 o 
   3  16   0     1260.34     1226.26     74.40 o 
   4  16   0      263.86      249.64     14.24 o 
   5  16   0       96.23      111.34     16.16 o 
   6  16   0      136.31      126.85     11.54 o 
   7  16   0      156.55      135.48     21.51 o 
   8  16   0        3.39       29.42      6.16 o 
   9  16   0      168.77      162.74     16.11 o 
  10  16   0      277.98      268.36     16.90 o 
  11  16   0     1646.50     1495.57    146.97 o 
  12  16   0      158.43      150.16     20.17 o 
  13  16   0      603.66      510.17     34.51 o 
  14  16   0     2351.30     2130.68     53.77 o 
  15  16   0      230.51      262.34     12.09 o 
   0  18   0      417.13      430.46     18.58 o 
   1  18   0      345.49      347.52     16.91 o 
   2  18   0      937.31      940.70     28.97 o 
   3  18   0      613.90      599.85     21.63 o 
   4  18   0       51.57       33.27     10.60 o 
   5  18   0     5776.42     5518.91    264.26 o 
   6  18   0     3719.79     3734.40     78.87 o 
   7  18   0      198.02      193.22     15.98 o 
   8  18   0       76.22       97.28     19.07 o 
   9  18   0      657.03      572.59     51.85 o 
  10  18   0        6.23       13.58      8.80 o 
  11  18   0      139.32      114.37     14.19 o 
  12  18   0      232.19      201.36     20.60 o 
  13  18   0        1.19        9.50      8.98 o 
  14  18   0      256.80      262.73     19.82 o 
   0  20   0     7348.25     7310.94    115.69 o 
   1  20   0      507.76      526.36     20.84 o 
   2  20   0       45.30       64.77      8.28 o 
   3  20   0     1539.03     1532.43     40.95 o 
   4  20   0      311.80      300.53     29.50 o 
   5  20   0     1722.92     1652.71     42.66 o 
   6  20   0       94.31      103.69     11.44 o 
   7  20   0       73.10       43.58     11.70 o 
   8  20   0      316.31      305.24     17.47 o 
   9  20   0      619.11      598.34     91.99 o 
  10  20   0      496.50      368.99     47.30 o 
  11  20   0       27.40       26.94      6.55 o 
  12  20   0      516.63      458.96     17.16 o 
   0  22   0       27.53       34.11      8.48 o 
   1  22   0       62.10       66.36      8.37 o 
   2  22   0        3.67       10.91     10.36 o 
   3  22   0     2192.74     2261.27    110.06 o 
   4  22   0      882.92      956.51     31.07 o 
   5  22   0      168.16      172.15     14.46 o 
   6  22   0        0.64       -1.46     10.38 o 
   7  22   0      793.59      726.53     26.15 o 
   8  22   0      233.19      222.10     20.45 o 
   9  22   0      184.24      207.30     34.13 o 
  10  22   0       74.99       68.14      9.29 o 
  11  22   0      621.04      621.87     18.23 o 
   0  24   0      533.42      527.51     21.97 o 
   1  24   0      481.43      470.05     40.21 o 
   2  24   0      487.67      523.12     30.21 o 
   3  24   0       53.83       66.26      8.01 o 
   4  24   0     1429.82     1420.75     36.11 o 
   5  24   0     1362.12     1291.06     33.34 o 
   6  24   0      478.94      481.05     47.87 o 
   7  24   0       80.60       80.62      8.91 o 
   8  24   0     1419.61     1294.30     29.02 o 
   9  24   0        1.23        8.09      6.50 o 
   0  26   0      132.91      132.72     11.62 o 
   1  26   0      503.38      512.67     19.51 o 
   2  26   0        3.08       17.45      4.96 o 
   3  26   0       23.60       28.53      6.37 o 
   4  26   0       22.47       23.26     10.13 o 
   5  26   0        0.90       -8.91      9.41 o 
   6  26   0      135.76      165.79     27.39 o 
   1   1   1    10047.52    11200.83    126.96 o 
   2   1   1    38036.36    38298.11    774.82 o 
   3   1   1     1660.69     1699.48     35.57 o 
   4   1   1     1855.07     1788.79     40.29 o 
   5   1   1     1586.27     1667.99     41.82 o 
   6   1   1     3364.41     3626.88     72.03 o 
   7   1   1    13024.61    13434.36    187.99 o 
   8   1   1     2396.58     2777.28     71.14 o 
   9   1   1      943.33      895.99     29.69 o 
  10   1   1     1917.63     1899.85     55.02 o 
  11   1   1     5160.36     5029.24    120.44 o 
  12   1   1     3053.61     2934.29     76.96 o 
  13   1   1       25.79        8.12     16.88 o 
  14   1   1      386.49      302.18     26.23 o 
  15   1   1      157.48      146.39     19.45 o 
  16   1   1      345.69      307.66     23.90 o 
  17   1   1      910.10      776.50     34.31 o 
  18   1   1       11.92       30.18      6.53 o 
   1   3   1    23212.98    19992.62    223.71 o 
   2   3   1     6948.72     6033.26     83.52 o 
   3   3   1     4767.34     4374.52     69.61 o 
   4   3   1      200.92      203.80     10.17 o 
   5   3   1     2118.71     2124.98     50.21 o 
   6   3   1      328.15      340.07     15.44 o 
   7   3   1      911.16      926.14     30.79 o 
   8   3   1     1298.09     1505.43     42.92 o 
   9   3   1      113.50      111.67     10.66 o 
  10   3   1     1991.84     2078.29     58.76 o 
  11   3   1     1829.70     1667.59     54.20 o 
  12   3   1     1365.30     1273.26     43.01 o 
  13   3   1     1631.03     1547.98     49.76 o 
  14   3   1      482.04      479.41     31.95 o 
  15   3   1     1956.46     1644.80     58.64 o 
  16   3   1      102.94      150.12     16.42 o 
  17   3   1      383.55      346.05     24.05 o 
  18   3   1       95.40       84.77     10.23 o 
   1   5   1    22417.19    19057.20    223.16 o 
   2   5   1    19011.08    17350.95    207.78 o 
   3   5   1      739.27      572.80     17.07 o 
   4   5   1     8384.60     7259.40    110.48 o 
   5   5   1     4172.43     4277.99     81.22 o 
   6   5   1     2782.98     2363.27     60.36 o 
   7   5   1     1766.12     2014.10     58.76 o 
   8   5   1    11223.63    11404.73    180.12 o 
   9   5   1      187.77      238.17     17.28 o 
  10   5   1     7104.21     7194.85    145.19 o 
  11   5   1      748.09      637.96     29.14 o 
  12   5   1      793.85      759.04     33.33 o 
  13   5   1      113.85      111.80     14.86 o 
  14   5   1       44.70       29.04     13.08 o 
  15   5   1       74.75       90.90     13.85 o 
  16   5   1      237.93      214.03     20.99 o 
  17   5   1       60.82       56.77     11.18 o 
  18   5   1      943.55      873.93     31.68 o 
   1   7   1    32267.20    28846.08    332.38 o 
   2   7   1    11941.23    10346.33    144.95 o 
   3   7   1     8339.03     8166.76    124.11 o 
   4   7   1     6946.93     6689.85    111.03 o 
   5   7   1     1923.00     1828.71     53.13 o 
   6   7   1     1307.34     1328.93     38.94 o 
   7   7   1      131.97      148.07     13.08 o 
   8   7   1     1427.18     1374.36     44.42 o 
   9   7   1     4946.85     4943.80    113.27 o 
  10   7   1      840.89      859.81     33.18 o 
  11   7   1      723.15      676.75     31.25 o 
  12   7   1     3276.22     2936.35     79.17 o 
  13   7   1     1704.36     1791.67     60.66 o 
  14   7   1       58.78       76.90     11.76 o 
  15   7   1      401.42      342.13     25.34 o 
  16   7   1      391.83      390.44     27.02 o 
  17   7   1       35.09       33.70     11.03 o 
   1   9   1      381.03      306.93     15.13 o 
   2   9   1     4792.63     4194.35     84.13 o 
   3   9   1    16416.52    15077.23    207.45 o 
   4   9   1     3926.12     3529.12     79.87 o 
   5   9   1     2255.18     2161.56     62.29 o 
   6   9   1      568.80      644.52     24.75 o 
   7   9   1     2591.64     2317.20     70.53 o 
   8   9   1     1790.27     1475.92     48.19 o 
   9   9   1      105.58      102.79     14.31 o 
  10   9   1     4018.98     3547.56    101.62 o 
  11   9   1     2820.38     2500.96     72.27 o 
  12   9   1     2029.28     1976.57     64.92 o 
  13   9   1      208.67      202.39     22.21 o 
  14   9   1       27.69       -5.02     14.64 o 
  15   9   1        7.55       -6.74     10.29 o 
  16   9   1     1556.55     1510.76     48.41 o 
  17   9   1      397.01      349.82     20.44 o 
   1  11   1     1391.99     1432.24     41.08 o 
   2  11   1     3887.35     3774.22     86.12 o 
   3  11   1    12173.03    11146.70    175.86 o 
   4  11   1     5174.45     4878.02    104.81 o 
   5  11   1     2326.04     2377.61     71.88 o 
   6  11   1      219.67      250.58     16.48 o 
   7  11   1    10368.05     9543.84    174.02 o 
   8  11   1      356.41      333.27     21.63 o 
   9  11   1      320.00      329.81     22.76 o 
  10  11   1     5920.15     5258.04    130.85 o 
  11  11   1     1159.55     1062.07     39.86 o 
  12  11   1      413.89      343.32     26.90 o 
  13  11   1       62.38       60.54     13.57 o 
  14  11   1      102.13      111.64     14.74 o 
  15  11   1       18.90       14.92     11.86 o 
  16  11   1       50.81       52.08     10.26 o 
   1  13   1    17742.98    15955.54    234.74 o 
   2  13   1     8086.77     7499.99    141.05 o 
   3  13   1     5843.51     5665.09    120.93 o 
   4  13   1     3420.46     3589.20     94.42 o 
   5  13   1     1961.89     1927.37     57.45 o 
   6  13   1      380.84      430.12     23.62 o 
   7  13   1      378.16      361.06     23.56 o 
   8  13   1      909.34      893.84     36.95 o 
   9  13   1      167.96      178.95     17.74 o 
  10  13   1      635.07      542.62     29.69 o 
  11  13   1      208.03      217.98     22.24 o 
  12  13   1     1367.72     1180.46     49.33 o 
  13  13   1     2278.11     1948.78     61.70 o 
  14  13   1       47.01       64.40     12.29 o 
  15  13   1      528.19      433.33     25.61 o 
  16  13   1      440.87      422.92     21.54 o 
   1  15   1     1549.64     1558.98     50.49 o 
   2  15   1      585.40      581.93     28.03 o 
   3  15   1     4242.48     4306.63    109.22 o 
   4  15   1     3742.31     3421.52     98.04 o 
   5  15   1     1518.80     1458.80     46.32 o 
   6  15   1     1741.28     1604.42     50.18 o 
   7  15   1     1811.03     1725.96     53.03 o 
   8  15   1     4296.91     3926.39    114.61 o 
   9  15   1      368.57      346.91     27.76 o 
  10  15   1      777.85      838.94     42.49 o 
  11  15   1      130.91      104.90     15.32 o 
  12  15   1      302.14      248.84     22.46 o 
  13  15   1      388.96      364.40     26.93 o 
  14  15   1       65.10       68.47     11.37 o 
  15  15   1      808.93      809.87     30.85 o 
   1  17   1     2371.05     2359.08     68.38 o 
   2  17   1      984.36      844.46     34.90 o 
   3  17   1      760.00      788.61     35.17 o 
   4  17   1     2704.68     2661.56     74.88 o 
   5  17   1     3581.32     3587.97    107.75 o 
   6  17   1     2198.11     2107.18     68.72 o 
   7  17   1     1977.42     1773.60     56.53 o 
   8  17   1      190.12      204.01     22.27 o 
   9  17   1        5.98       36.64     10.75 o 
  10  17   1      183.10      166.45     20.83 o 
  11  17   1       31.23       35.97     11.49 o 
  12  17   1     2010.24     1960.70     60.60 o 
  13  17   1       88.15       82.72     13.69 o 
  14  17   1      153.70      155.21     14.03 o 
   1  19   1      299.88      298.44     22.70 o 
   2  19   1     6964.00     6711.69    154.87 o 
   3  19   1      285.43      327.42     23.96 o 
   4  19   1     1802.44     1848.78     55.76 o 
   5  19   1      437.29      514.59     33.39 o 
   6  19   1     2157.36     2078.29     68.78 o 
   7  19   1      183.06      233.61     23.38 o 
   8  19   1      163.34      152.27     20.40 o 
   9  19   1      203.64      287.84     23.68 o 
  10  19   1      199.36      201.07     22.67 o 
  11  19   1       44.69       40.84     11.67 o 
  12  19   1     1218.87     1300.68     42.92 o 
  13  19   1      260.15      261.52     17.07 o 
   1  21   1      689.72      615.93     35.88 o 
   2  21   1      497.72      486.21     33.46 o 
   3  21   1      581.06      582.57     36.31 o 
   4  21   1       43.09       54.93     16.64 o 
   5  21   1      947.50     1054.78     49.42 o 
   6  21   1      614.55      649.63     35.60 o 
   7  21   1     2858.61     2847.53     78.19 o 
   8  21   1      146.26      157.94     19.79 o 
   9  21   1      353.18      334.65     23.84 o 
  10  21   1      643.07      623.38     31.86 o 
  11  21   1      675.39      692.50     29.96 o 
   1  23   1      524.08      492.34     33.00 o 
   2  23   1       60.81       15.69     19.21 o 
   3  23   1       35.40       46.48     12.29 o 
   4  23   1      433.73      515.08     30.45 o 
   5  23   1       76.47       68.20     15.41 o 
   6  23   1      266.91      296.66     21.57 o 
   7  23   1      131.78      119.46     15.63 o 
   8  23   1      406.50      435.30     26.10 o 
   9  23   1      345.24      351.47     21.88 o 
  10  23   1     1022.74      994.76     33.43 o 
   1  25   1      501.26      480.49     29.90 o 
   2  25   1      442.35      414.03     27.91 o 
   3  25   1      475.09      511.21     29.50 o 
   4  25   1      586.35      528.22     30.18 o 
   5  25   1      411.55      483.30     25.46 o 
   6  25   1      645.26      627.48     29.87 o 
   7  25   1       74.11       72.03     12.93 o 
   1  27   1       45.97       49.63     11.58 o 
   2  27   1       72.06       91.39     10.91 o 
   3  27   1      197.70      239.95     16.45 o 
   4  27   1      106.68      116.82     11.98 o 
   0   0   2   130139.25   110171.82   1734.66 o 
   2   0   2    11316.40    11115.48    143.78 o 
   4   0   2    10775.71    10882.39    148.87 o 
   6   0   2     1882.42     1759.75     50.77 o 
   8   0   2      405.53      353.83     18.54 o 
  10   0   2     2914.43     2789.65     83.79 o 
  12   0   2     1589.55     1489.22     48.50 o 
  14   0   2     2177.36     2162.08     68.96 o 
  16   0   2      109.67       91.27     15.66 o 
  18   0   2      752.83      717.59     28.25 o 
   0   2   2    25682.57    28223.72    310.79 o 
   1   2   2     9911.94    11412.35    142.10 o 
   2   2   2     2718.09     3015.67     55.18 o 
   3   2   2       67.07       63.05      7.05 o 
   4   2   2    21827.01    24495.06    288.02 o 
   5   2   2     6207.00     6346.41    105.02 o 
   6   2   2     9809.25    11033.13    162.44 o 
   7   2   2     3638.13     3870.17     85.57 o 
   8   2   2     4037.42     4611.90    101.10 o 
   9   2   2     6959.09     7229.65    140.29 o 
  10   2   2     2544.23     2591.61     81.37 o 
  11   2   2      397.93      366.51     22.58 o 
  12   2   2      527.97      470.77     27.36 o 
  13   2   2      191.17      186.28     20.04 o 
  14   2   2      363.70      361.03     28.03 o 
  15   2   2      216.05      225.28     20.28 o 
  16   2   2      242.89      254.17     21.05 o 
  17   2   2      152.50      132.87     14.68 o 
  18   2   2      418.52      437.53     22.64 o 
   0   4   2    16597.65    19764.10    231.83 o 
   1   4   2    41794.69    40856.84    446.51 o 
   2   4   2    37018.97    32953.82    372.98 o 
   3   4   2     4953.02     4939.23     85.23 o 
   4   4   2     4563.24     5228.11     91.64 o 
   5   4   2     3694.70     4802.56     90.69 o 
   6   4   2     5820.15     6084.79    110.91 o 
   7   4   2     1857.92     2026.94     60.66 o 
   8   4   2     2639.05     2951.14     79.17 o 
   9   4   2     1056.61     1063.33     35.26 o 
  10   4   2     1304.27     1436.56     43.69 o 
  11   4   2     4011.37     4126.36    111.43 o 
  12   4   2     1578.32     1625.50     50.83 o 
  13   4   2     9332.94     8505.36    178.98 o 
  14   4   2      213.93      181.80     22.64 o 
  15   4   2      375.85      414.65     28.65 o 
  16   4   2        9.33       18.44     10.66 o 
  17   4   2       93.03       99.94     14.68 o 
   0   6   2    10276.45     9670.93    136.83 o 
   1   6   2     5070.62     4808.04     85.17 o 
   2   6   2    15721.58    14467.60    192.80 o 
   3   6   2    16307.29    15283.57    203.98 o 
   4   6   2     1973.53     2096.79     55.94 o 
   5   6   2     2508.73     2443.70     63.82 o 
   6   6   2     3581.02     3340.27     80.76 o 
   7   6   2      201.15      228.40     14.71 o 
   8   6   2     1859.70     1784.35     52.39 o 
   9   6   2        3.66       -2.14     12.68 o 
  10   6   2     1460.84     1590.54     47.30 o 
  11   6   2     3520.04     3769.99    107.05 o 
  12   6   2     1311.57     1196.54     44.06 o 
  13   6   2      525.44      507.35     32.75 o 
  14   6   2      706.63      659.10     37.68 o 
  15   6   2      966.29      916.70     40.84 o 
  16   6   2      482.07      394.33     26.93 o 
  17   6   2      264.31      253.65     19.45 o 
   0   8   2     2450.24     2087.57     54.96 o 
   1   8   2     3094.98     2960.00     68.75 o 
   2   8   2     1086.13     1126.84     34.10 o 
   3   8   2     3307.43     3313.77     76.93 o 
   4   8   2     5861.47     5737.58    109.83 o 
   5   8   2    15128.25    15524.87    222.76 o 
   6   8   2     1274.33     1205.64     35.75 o 
   7   8   2       30.00       49.39      8.52 o 
   8   8   2     1471.87     1444.09     42.52 o 
   9   8   2    13557.61    13044.31    219.85 o 
  10   8   2      452.71      432.23     26.47 o 
  11   8   2     3989.30     3974.83    112.22 o 
  12   8   2     2212.72     2031.04     67.19 o 
  13   8   2      523.87      522.49     33.09 o 
  14   8   2       42.91       53.52     13.11 o 
  15   8   2     1196.72     1056.25     45.34 o 
  16   8   2      281.79      278.62     20.50 o 
  17   8   2       19.89       26.78      7.87 o 
   0  10   2    12668.16    10531.96    165.26 o 
   1  10   2     2221.23     2147.49     62.56 o 
   2  10   2     2292.66     2431.04     68.29 o 
   3  10   2     1726.98     1837.41     50.09 o 
   4  10   2     1631.33     1525.43     46.29 o 
   5  10   2     3274.20     3096.18     83.55 o 
   6  10   2      536.82      535.72     24.66 o 
   7  10   2      417.03      337.38     22.33 o 
   8  10   2      502.73      536.95     26.93 o 
   9  10   2     1135.71     1094.00     40.47 o 
  10  10   2     4974.99     4836.57    125.03 o 
  11  10   2      425.55      467.50     26.93 o 
  12  10   2      318.24      301.56     26.56 o 
  13  10   2      256.19      250.49     24.17 o 
  14  10   2     2649.36     2651.76     73.93 o 
  15  10   2      125.82      134.28     16.57 o 
  16  10   2      517.89      458.73     25.70 o 
   0  12   2     4634.02     4073.60     96.42 o 
   1  12   2     1072.79      981.68     32.81 o 
   2  12   2      448.66      503.95     22.86 o 
   3  12   2     1823.19     1665.57     50.70 o 
   4  12   2     5375.47     5675.85    124.14 o 
   5  12   2      904.99      967.31     35.54 o 
   6  12   2      414.22      498.35     26.69 o 
   7  12   2      455.04      501.26     27.05 o 
   8  12   2      267.13      254.81     20.71 o 
   9  12   2     2371.48     2063.82     66.05 o 
  10  12   2     1136.56      993.26     40.56 o 
  11  12   2     1216.95     1174.91     51.10 o 
  12  12   2      497.21      464.71     32.97 o 
  13  12   2     1133.29     1005.76     45.96 o 
  14  12   2     1957.58     1797.62     57.51 o 
  15  12   2      175.09      200.80     17.89 o 
  16  12   2      130.32      110.14     14.15 o 
   0  14   2      595.83      611.55     27.60 o 
   1  14   2     1014.93      970.99     35.29 o 
   2  14   2     3072.36     3235.27     92.59 o 
   3  14   2     1984.64     1875.10     57.57 o 
   4  14   2      803.62      804.57     33.76 o 
   5  14   2      751.63      890.81     36.40 o 
   6  14   2     3471.54     3444.68    102.91 o 
   7  14   2     1490.77     1334.96     45.99 o 
   8  14   2     5828.96     5608.72    139.31 o 
   9  14   2        6.00      -13.54     17.77 o 
  10  14   2      264.03      262.84     26.47 o 
  11  14   2      202.39      203.59     21.75 o 
  12  14   2      227.71      250.18     25.15 o 
  13  14   2      342.72      281.56     25.77 o 
  14  14   2       14.00       14.77      7.94 o 
  15  14   2       46.91       63.05      9.65 o 
   0  16   2     2514.55     2334.63     67.10 o 
   1  16   2     5695.41     5377.62    130.09 o 
   2  16   2     3025.77     2961.62     92.86 o 
   3  16   2     1141.50     1040.87     39.49 o 
   4  16   2      184.19      226.47     18.29 o 
   5  16   2      159.77      153.13     16.97 o 
   6  16   2      174.83      245.19     22.09 o 
   7  16   2       83.43       83.24     16.45 o 
   8  16   2     1690.27     1754.02     63.63 o 
   9  16   2     1019.97     1007.51     47.30 o 
  10  16   2      151.60      164.25     20.10 o 
  11  16   2     1048.99     1007.79     44.82 o 
  12  16   2      328.17      364.86     26.19 o 
  13  16   2      935.71      856.31     37.78 o 
  14  16   2      424.31      424.85     23.87 o 
   0  18   2      229.86      239.06     20.07 o 
   1  18   2      369.52      337.68     24.36 o 
   2  18   2      483.55      470.47     27.02 o 
   3  18   2      132.34      155.36     16.51 o 
   4  18   2       53.12       58.03     12.65 o 
   5  18   2     1762.75     1858.83     56.83 o 
   6  18   2     1237.25     1141.64     50.86 o 
   7  18   2      967.12     1007.08     47.82 o 
   8  18   2      480.84      405.09     33.18 o 
   9  18   2      528.26      578.34     35.23 o 
  10  18   2       73.09      111.31     16.36 o 
  11  18   2       46.48       62.26     12.47 o 
  12  18   2       32.88       33.79     10.69 o 
  13  18   2      186.28      167.07     17.52 o 
   0  20   2     5779.06     5608.69    140.26 o 
   1  20   2     1599.19     1554.85     57.45 o 
   2  20   2      821.41      854.35     43.54 o 
   3  20   2      216.15      238.27     21.63 o 
   4  20   2      340.94      331.53     30.02 o 
   5  20   2      740.20      803.74     42.34 o 
   6  20   2      315.36      335.63     26.29 o 
   7  20   2      109.25       79.04     15.07 o 
   8  20   2      143.94      164.06     19.03 o 
   9  20   2      382.77      406.16     27.67 o 
  10  20   2      113.10      109.10     17.49 o 
  11  20   2       29.16       40.13     10.97 o 
  12  20   2      248.15      251.84     17.86 o 
   0  22   2      748.49      796.72     40.35 o 
   1  22   2      112.42      120.04     18.41 o 
   2  22   2      384.70      415.44     28.46 o 
   3  22   2      907.26      951.32     44.27 o 
   4  22   2      298.88      297.98     26.23 o 
   5  22   2      341.98      317.10     25.06 o 
   6  22   2      623.29      594.64     35.02 o 
   7  22   2       62.71       67.86     11.55 o 
   8  22   2      369.82      351.53     23.53 o 
   9  22   2      157.91      144.49     15.93 o 
  10  22   2       46.80       36.03     11.24 o 
   0  24   2      183.46      163.02     20.37 o 
   1  24   2      313.29      325.03     23.28 o 
   2  24   2      516.75      552.24     31.43 o 
   3  24   2      150.48      140.35     18.57 o 
   4  24   2      124.19      130.79     18.72 o 
   5  24   2       40.76       46.23     10.36 o 
   6  24   2      695.72      716.58     34.50 o 
   7  24   2      209.40      194.85     18.38 o 
   8  24   2      672.45      712.04     29.01 o 
   0  26   2      640.47      634.84     29.93 o 
   1  26   2      399.03      466.02     26.07 o 
   2  26   2      281.26      280.98     20.31 o 
   3  26   2      347.57      353.31     21.38 o 
   4  26   2      418.53      461.61     23.90 o 
   5  26   2      202.87      203.31     14.25 o 
   1   1   3      177.85      236.00     12.22 o 
   2   1   3      257.36      318.63     13.82 o 
   3   1   3    13867.72    13928.42    189.06 o 
   4   1   3     1160.95     1191.73     35.11 o 
   5   1   3     2319.16     2482.64     63.82 o 
   6   1   3     1025.65     1312.72     39.46 o 
   7   1   3     3712.27     3612.70     86.98 o 
   8   1   3      444.12      567.04     25.12 o 
   9   1   3     1335.56     1342.44     40.90 o 
  10   1   3     1157.48     1090.32     40.01 o 
  11   1   3      680.99      631.99     30.21 o 
  12   1   3     4429.37     4502.22    121.05 o 
  13   1   3      655.60      679.97     39.77 o 
  14   1   3     2295.59     2138.06     68.41 o 
  15   1   3      910.16      851.60     40.20 o 
  16   1   3      283.56      267.95     22.03 o 
  17   1   3      992.32      896.05     36.00 o 
   1   3   3    17054.56    19796.85    241.73 o 
   2   3   3     7721.89     8544.02    126.84 o 
   3   3   3     1142.78     1394.95     42.56 o 
   4   3   3     4479.20     5282.25     96.72 o 
   5   3   3     2325.64     2751.42     68.20 o 
   6   3   3     1451.53     1849.18     57.29 o 
   7   3   3     1434.61     1662.32     47.37 o 
   8   3   3     1552.65     1729.85     51.41 o 
   9   3   3     1222.68     1245.93     40.13 o 
  10   3   3      183.69      205.09     17.56 o 
  11   3   3     4585.49     4184.48    113.30 o 
  12   3   3     4645.67     4181.85    116.33 o 
  13   3   3     1865.71     1748.69     61.24 o 
  14   3   3      436.76      331.50     28.71 o 
  15   3   3     2259.76     2131.20     65.63 o 
  16   3   3      255.38      233.46     20.40 o 
  17   3   3       27.43       25.70     10.54 o 
   1   5   3     5035.52     5909.24    101.10 o 
   2   5   3     1178.41     1220.78     34.59 o 
   3   5   3      784.24      875.68     27.05 o 
   4   5   3     6706.01     6176.55    113.79 o 
   5   5   3     2147.82     2470.72     67.52 o 
   6   5   3     4023.42     4166.62     94.82 o 
   7   5   3     1319.01     1548.26     47.49 o 
   8   5   3     5010.53     5014.57    114.49 o 
   9   5   3     1200.59     1203.90     39.92 o 
  10   5   3     5144.17     5439.57    130.39 o 
  11   5   3        2.45       19.03      8.36 o 
  12   5   3     1193.37     1199.67     44.39 o 
  13   5   3      867.85      893.20     44.03 o 
  14   5   3       36.06       37.90     13.63 o 
  15   5   3      768.40      729.75     36.09 o 
  16   5   3      201.45      201.75     19.18 o 
  17   5   3       72.01       63.82     10.20 o 
   1   7   3     5430.55     4785.46     94.42 o 
   2   7   3    12979.74    11311.19    172.00 o 
   3   7   3     7152.83     7286.21    131.31 o 
   4   7   3      546.03      754.63     27.63 o 
   5   7   3     2427.21     2355.86     69.88 o 
   6   7   3     4224.32     4688.77    106.71 o 
   7   7   3      395.04      436.28     23.07 o 
   8   7   3        7.42       13.76     14.86 o 
   9   7   3     4840.10     4689.45    118.66 o 
  10   7   3       75.82       79.47     13.79 o 
  11   7   3      793.83      798.69     36.12 o 
  12   7   3      624.80      675.09     37.04 o 
  13   7   3      480.80      592.31     34.41 o 
  14   7   3      176.54      206.04     20.89 o 
  15   7   3      619.88      657.88     35.20 o 
  16   7   3      520.30      478.16     27.27 o 
  17   7   3       45.29       48.84      8.58 o 
   1   9   3      443.91      486.03     22.00 o 
   2   9   3     3084.43     2504.51     71.42 o 
   3   9   3    16178.77    16160.93    237.50 o 
   4   9   3       46.13       50.34     11.21 o 
   5   9   3      115.01      103.46     12.62 o 
   6   9   3      521.02      590.50     26.62 o 
   7   9   3     2946.27     2879.61     88.42 o 
   8   9   3      762.67      745.56     33.88 o 
   9   9   3      458.79      525.49     28.49 o 
  10   9   3      116.70      125.12     14.89 o 
  11   9   3     4366.91     4316.77    121.26 o 
  12   9   3     3403.54     3116.92     84.31 o 
  13   9   3      114.28      141.73     16.12 o 
  14   9   3      302.49      302.85     25.34 o 
  15   9   3      180.17      176.41     19.58 o 
  16   9   3      953.75      892.47     34.68 o 
   1  11   3        9.59        3.95     12.19 o 
   2  11   3      151.81      174.48     15.26 o 
   3  11   3     4880.02     4900.69    114.25 o 
   4  11   3     1257.43     1291.18     41.21 o 
   5  11   3      271.49      341.42     21.17 o 
   6  11   3      514.28      549.45     27.73 o 
   7  11   3     5060.07     5016.84    125.52 o 
   8  11   3      540.05      556.10     29.63 o 
   9  11   3        2.04       21.23     11.24 o 
  10  11   3     2798.04     2731.96     78.46 o 
  11  11   3     1139.08     1052.24     47.12 o 
  12  11   3      899.78      943.05     44.73 o 
  13  11   3      110.51      123.62     17.89 o 
  14  11   3      102.29      131.59     14.15 o 
  15  11   3      434.21      398.13     25.09 o 
  16  11   3      175.73      167.22     15.13 o 
   1  13   3     7400.00     6691.29    141.30 o 
   2  13   3     2181.76     1873.87     58.49 o 
   3  13   3       24.27       45.01      8.52 o 
   4  13   3      412.76      385.66     24.66 o 
   5  13   3      354.22      320.37     22.76 o 
   6  13   3     1255.10     1358.98     46.45 o 
   7  13   3      277.53      252.97     21.08 o 
   8  13   3      109.15      126.53     17.07 o 
   9  13   3     1060.23      968.63     41.33 o 
  10  13   3      100.46      118.02     19.30 o 
  11  13   3       38.16       47.40     11.55 o 
  12  13   3      263.48      314.92     26.69 o 
  13  13   3     1331.56     1191.92     47.24 o 
  14  13   3       60.17       52.79     12.38 o 
  15  13   3     1043.49      911.77     34.38 o 
   1  15   3     1445.42     1297.46     43.84 o 
   2  15   3      127.51       85.05     15.87 o 
   3  15   3     1327.84     1129.78     41.85 o 
   4  15   3     2835.08     2474.73     72.52 o 
   5  15   3      332.72      282.97     21.02 o 
   6  15   3     2679.26     2435.98     74.66 o 
   7  15   3      404.95      381.01     27.11 o 
   8  15   3     4361.73     4311.14    123.71 o 
   9  15   3      966.12     1049.82     49.94 o 
  10  15   3     2440.79     2447.07     73.93 o 
  11  15   3      209.68      264.46     23.68 o 
  12  15   3       83.65      117.10     15.84 o 
  13  15   3      777.42      752.36     35.29 o 
  14  15   3       47.52       40.87      9.25 o 
   1  17   3     1894.56     1562.51     50.92 o 
   2  17   3     2766.11     2259.51     70.99 o 
   3  17   3      111.12       96.54     12.96 o 
   4  17   3      425.66      398.84     26.75 o 
   5  17   3     1301.04     1065.93     42.83 o 
   6  17   3      709.40      722.46     40.93 o 
   7  17   3     2535.25     2418.21     76.13 o 
   8  17   3      300.04      271.05     26.38 o 
   9  17   3      358.27      315.20     26.53 o 
  10  17   3      294.92      293.05     25.43 o 
  11  17   3      102.96       86.40     15.20 o 
  12  17   3      690.70      778.31     36.80 o 
  13  17   3      711.26      726.63     31.16 o 
   1  19   3      644.65      551.50     36.09 o 
   2  19   3     1724.48     1459.32     58.79 o 
   3  19   3      391.78      323.13     30.30 o 
   4  19   3      593.05      519.55     34.07 o 
   5  19   3       49.74       33.85     12.75 o 
   6  19   3       81.14       98.25     15.50 o 
   7  19   3      763.44      750.89     39.74 o 
   8  19   3      380.55      380.24     28.03 o 
   9  19   3       64.02       58.98     16.94 o 
  10  19   3      508.44      461.06     29.41 o 
  11  19   3       72.76       66.76     14.31 o 
  12  19   3      826.99      780.64     32.41 o 
   1  21   3      197.16      149.82     22.89 o 
   2  21   3      380.69      325.37     28.25 o 
   3  21   3      745.53      605.27     36.09 o 
   4  21   3      416.12      345.22     26.35 o 
   5  21   3      315.53      314.92     25.67 o 
   6  21   3       47.26       43.41     14.83 o 
   7  21   3     2406.44     2178.84     65.38 o 
   8  21   3      132.73      149.66     18.26 o 
   9  21   3      561.98      540.35     30.39 o 
  10  21   3      403.04      356.56     22.18 o 
   1  23   3     1401.27     1207.36     47.61 o 
   2  23   3      258.45      233.43     21.23 o 
   3  23   3      171.34      148.56     19.03 o 
   4  23   3      472.81      441.70     31.65 o 
   5  23   3      196.43      189.43     18.96 o 
   6  23   3      130.72      110.63     16.61 o 
   7  23   3      255.86      243.97     21.05 o 
   8  23   3      169.23      131.31     15.63 o 
   9  23   3       46.56       39.06     10.54 o 
   1  25   3      462.00      412.99     24.33 o 
   2  25   3      234.38      239.00     20.40 o 
   3  25   3      145.04      112.84     16.05 o 
   4  25   3      607.41      596.88     29.11 o 
   5  25   3      326.64      274.69     21.32 o 
   6  25   3      117.12       75.86     13.91 o 
   0   0   4    37499.89    45990.32    520.59 o 
   2   0   4     3916.21     4752.62     94.36 o 
   4   0   4      648.73      955.03     30.94 o 
   6   0   4     2919.66     2781.20     80.21 o 
   8   0   4     1022.75     1213.02     40.44 o 
  10   0   4     5537.11     5509.79    135.57 o 
  12   0   4      395.67      392.37     28.62 o 
  14   0   4     9213.90     9247.33    185.14 o 
  16   0   4      365.49      343.05     24.75 o 
   0   2   4      991.17     3078.35     71.20 o 
   1   2   4     8946.03    10836.92    161.61 o 
   2   2   4      101.02      132.81     11.73 o 
   3   2   4     1831.97     2465.36     66.79 o 
   4   2   4     1418.26     1360.05     42.80 o 
   5   2   4    11601.85    12037.88    193.54 o 
   6   2   4     1052.99     1059.10     34.80 o 
   7   2   4      514.53      558.21     25.58 o 
   8   2   4     1996.94     2319.77     64.37 o 
   9   2   4     6320.69     6483.23    143.08 o 
  10   2   4     1840.37     1828.65     61.27 o 
  11   2   4     4813.76     4730.87    124.97 o 
  12   2   4     1229.72     1071.17     49.57 o 
  13   2   4      499.84      460.54     34.93 o 
  14   2   4      365.52      420.96     28.86 o 
  15   2   4      160.52      148.25     17.10 o 
  16   2   4       51.62       56.19     11.43 o 
  17   2   4      194.79      176.26     14.89 o 
   0   4   4     3989.00     5360.59    101.26 o 
   1   4   4     6613.32     7823.62    130.58 o 
   2   4   4    11084.30    12488.25    183.24 o 
   3   4   4     2547.69     3190.57     77.48 o 
   4   4   4     6170.83     7787.89    137.16 o 
   5   4   4     1345.83     1622.19     46.94 o 
   6   4   4     3058.18     3570.75     90.56 o 
   7   4   4     1606.19     1673.35     52.24 o 
   8   4   4     7547.37     7970.31    157.69 o 
   9   4   4      336.17      352.33     21.72 o 
  10   4   4      452.41      393.60     26.07 o 
  11   4   4      575.37      594.15     31.56 o 
  12   4   4     2089.67     2016.31     65.35 o 
  13   4   4     1108.94      954.91     44.98 o 
  14   4   4      381.84      374.85     27.02 o 
  15   4   4      335.83      294.33     24.48 o 
  16   4   4      105.41      123.32     14.86 o 
   0   6   4     5581.19     6115.00    114.77 o 
   1   6   4     2188.01     2604.70     69.61 o 
   2   6   4     1303.89     1331.16     41.36 o 
   3   6   4     6515.11     6341.63    123.25 o 
   4   6   4      729.23      769.52     29.11 o 
   5   6   4     1597.04     1480.52     48.07 o 
   6   6   4     1842.33     1897.71     56.10 o 
   7   6   4     1116.32     1254.17     41.12 o 
   8   6   4     1469.82     1572.00     47.40 o 
   9   6   4      412.82      397.52     24.45 o 
  10   6   4      405.60      430.30     25.64 o 
  11   6   4     4649.78     4379.76    119.95 o 
  12   6   4      188.73      176.35     22.58 o 
  13   6   4      899.64      899.39     43.96 o 
  14   6   4      424.75      326.07     28.22 o 
  15   6   4      755.18      725.34     34.25 o 
  16   6   4      153.35      119.58     13.88 o 
   0   8   4     4441.67     4897.38    105.42 o 
   1   8   4     1978.77     1969.86     53.58 o 
   2   8   4     1305.26     1352.64     43.84 o 
   3   8   4     3631.69     3028.38     84.19 o 
   4   8   4     2920.16     2894.46     86.03 o 
   5   8   4     1395.35     1076.29     37.59 o 
   6   8   4     1702.65     1641.83     54.04 o 
   7   8   4      365.86      330.55     21.54 o 
   8   8   4     3236.89     3454.21    103.03 o 
   9   8   4     3594.71     3497.32    104.50 o 
  10   8   4      887.00      920.22     38.60 o 
  11   8   4      842.40      876.01     43.41 o 
  12   8   4      612.52      600.34     35.85 o 
  13   8   4      212.80      222.92     20.80 o 
  14   8   4       72.07       74.85     13.24 o 
  15   8   4      488.52      414.71     24.75 o 
  16   8   4       67.88       58.06      8.24 o 
   0  10   4    12938.58    11050.19    187.41 o 
   1  10   4      397.13      336.67     20.44 o 
   2  10   4     1332.13     1129.32     37.68 o 
   3  10   4      724.58      664.25     29.69 o 
   4  10   4     2434.74     2314.53     66.36 o 
   5  10   4     3131.49     3279.61     98.50 o 
   6  10   4       96.29      132.11     16.24 o 
   7  10   4      509.91      531.19     28.74 o 
   8  10   4      158.42      162.72     18.14 o 
   9  10   4     1477.90     1527.43     51.13 o 
  10  10   4     1119.68     1160.64     51.93 o 
  11  10   4      250.76      179.47     23.77 o 
  12  10   4      100.68      104.99     18.66 o 
  13  10   4      531.00      569.49     33.88 o 
  14  10   4     1272.22     1231.35     44.12 o 
  15  10   4      303.65      302.64     21.23 o 
   0  12   4     2355.69     1985.45     59.68 o 
   1  12   4      313.18      268.08     20.04 o 
   2  12   4     1317.33     1109.93     39.09 o 
   3  12   4     1413.71     1181.93     41.67 o 
   4  12   4     5055.78     4300.14    117.13 o 
   5  12   4      410.63      428.31     28.19 o 
   6  12   4      853.52     1013.70     41.64 o 
   7  12   4      644.72      642.92     32.38 o 
   8  12   4      397.28      374.97     25.64 o 
   9  12   4     1216.80     1181.16     51.84 o 
  10  12   4      432.40      453.07     32.29 o 
  11  12   4      728.20      662.41     36.86 o 
  12  12   4      616.69      602.51     35.39 o 
  13  12   4      439.88      443.78     30.12 o 
  14  12   4      517.60      513.64     28.92 o 
  15  12   4      464.60      427.39     23.13 o 
   0  14   4     1414.69     1257.79     43.93 o 
   1  14   4     1634.77     1390.60     45.83 o 
   2  14   4      779.55      690.32     32.78 o 
   3  14   4     1002.50      944.89     38.48 o 
   4  14   4     1409.76     1345.68     47.70 o 
   5  14   4      567.93      516.58     30.02 o 
   6  14   4     2611.06     2389.81     75.83 o 
   7  14   4      124.47      111.40     16.12 o 
   8  14   4      957.06     1021.08     49.08 o 
   9  14   4      344.35      332.23     28.65 o 
  10  14   4      425.85      351.26     27.67 o 
  11  14   4      752.23      785.11     37.84 o 
  12  14   4      260.88      259.71     21.51 o 
  13  14   4     1063.97      930.98     38.51 o 
  14  14   4      151.10      151.81     15.47 o 
   0  16   4     7337.24     5938.53    145.25 o 
   1  16   4     3084.84     2508.86     76.32 o 
   2  16   4      949.07      921.42     39.06 o 
   3  16   4     1367.17     1300.43     47.49 o 
   4  16   4      368.93      383.70     26.07 o 
   5  16   4      170.64      161.09     19.52 o 
   6  16   4      537.52      581.10     35.75 o 
   7  16   4      192.42      151.26     21.48 o 
   8  16   4      113.59      173.99     19.98 o 
   9  16   4      485.15      491.82     32.32 o 
  10  16   4      196.23      185.54     20.96 o 
  11  16   4      810.52      932.66     40.20 o 
  12  16   4      172.24      150.80     18.44 o 
  13  16   4     1190.21     1112.17     38.33 o 
   0  18   4     1257.63     1170.93     51.56 o 
   1  18   4      534.66      480.91     32.11 o 
   2  18   4      270.95      228.00     23.59 o 
   3  18   4      276.70      256.89     26.75 o 
   4  18   4       52.37       56.10     14.46 o 
   5  18   4     2882.44     2484.26     76.93 o 
   6  18   4      123.61      140.93     19.24 o 
   7  18   4      151.54      150.06     22.46 o 
   8  18   4      289.26      288.51     23.84 o 
   9  18   4     1573.90     1515.81     54.17 o 
  10  18   4      150.12      153.71     17.56 o 
  11  18   4      120.86      119.64     15.90 o 
  12  18   4       17.30       35.08      8.27 o 
   0  20   4     2291.91     2103.96     68.01 o 
   1  20   4      666.18      542.07     35.75 o 
   2  20   4      310.77      285.79     28.03 o 
   3  20   4       16.44       41.27     10.94 o 
   4  20   4      361.29      377.21     27.45 o 
   5  20   4      631.28      453.74     32.41 o 
   6  20   4      252.12      198.59     22.12 o 
   7  20   4      314.78      366.88     26.53 o 
   8  20   4      212.36      193.11     19.24 o 
   9  20   4      172.46      163.94     18.75 o 
  10  20   4      719.84      683.55     32.08 o 
   0  22   4      467.68      468.14     32.11 o 
   1  22   4      145.76      162.07     18.35 o 
   2  22   4       53.80       47.37     14.34 o 
   3  22   4     1555.46     1490.54     53.37 o 
   4  22   4      410.39      341.02     26.38 o 
   5  22   4       37.74       57.29     10.51 o 
   6  22   4       41.77       39.68      9.96 o 
   7  22   4      161.72      170.31     18.23 o 
   8  22   4       33.86       14.98      9.56 o 
   9  22   4       42.12       37.38      9.07 o 
   0  24   4       77.65       60.23     13.63 o 
   1  24   4       16.09       13.36     14.15 o 
   2  24   4      412.09      409.71     23.71 o 
   3  24   4        9.80       10.72     11.58 o 
   4  24   4      155.70      161.40     16.54 o 
   5  24   4       42.17       56.37      9.13 o 
   6  24   4      934.48      933.52     32.72 o 
   1   1   5     4084.23     5343.58    110.57 o 
   2   1   5     2658.11     3092.44     81.53 o 
   3   1   5     9047.20     9476.20    164.86 o 
   4   1   5       80.55       51.38      8.85 o 
   5   1   5      585.10      625.58     27.82 o 
   6   1   5     1590.49     1562.08     47.21 o 
   7   1   5     6682.25     7132.84    155.18 o 
   8   1   5      219.66      225.06     21.20 o 
   9   1   5     1253.52     1333.52     45.71 o 
  10   1   5      470.79      515.81     29.47 o 
  11   1   5       91.19      101.01     20.59 o 
  12   1   5     3349.01     3309.94     87.32 o 
  13   1   5       16.48       39.22     10.39 o 
  14   1   5      700.03      640.75     35.88 o 
  15   1   5      170.89      200.31     17.68 o 
  16   1   5      297.67      289.89     19.15 o 
   1   3   5    11135.99    12845.26    198.19 o 
   2   3   5       20.93        7.26     11.49 o 
   3   3   5     1057.29     1055.95     34.04 o 
   4   3   5        2.11        8.24     14.86 o 
   5   3   5        7.00       26.01     10.66 o 
   6   3   5     1284.16     1310.76     43.41 o 
   7   3   5      518.31      591.42     28.40 o 
   8   3   5     4587.16     4433.44    117.25 o 
   9   3   5     1953.48     1880.52     63.24 o 
  10   3   5     1363.61     1310.39     46.91 o 
  11   3   5      560.37      605.85     35.63 o 
  12   3   5     1004.56      967.31     45.86 o 
  13   3   5      873.83      686.12     36.61 o 
  14   3   5      219.57      239.49     20.74 o 
  15   3   5     1263.48     1229.75     43.01 o 
  16   3   5     1195.53     1076.99     36.55 o 
   1   5   5      284.50      372.00     20.22 o 
   2   5   5      476.14      480.18     24.63 o 
   3   5   5     3083.10     3928.75     96.72 o 
   4   5   5     5291.23     5736.69    123.01 o 
   5   5   5      683.29      816.95     31.68 o 
   6   5   5     2038.43     2123.29     62.32 o 
   7   5   5     1980.24     2034.17     62.35 o 
   8   5   5     2178.43     2221.18     67.46 o 
   9   5   5     1138.49     1098.44     40.50 o 
  10   5   5     7015.89     6467.67    151.59 o 
  11   5   5     1406.02     1122.12     50.31 o 
  12   5   5        3.94      -10.69     17.74 o 
  13   5   5       71.17       61.92     17.95 o 
  14   5   5      654.80      608.89     31.34 o 
  15   5   5      232.66      308.73     19.45 o 
  16   5   5      465.53      427.85     21.78 o 
   1   7   5     9444.06    10046.45    174.72 o 
   2   7   5     5688.15     6054.06    127.67 o 
   3   7   5      161.02      167.68     16.61 o 
   4   7   5       64.48       79.93     11.89 o 
   5   7   5      587.68      464.68     26.10 o 
   6   7   5     2510.23     2647.34     75.25 o 
   7   7   5      159.78      153.06     18.20 o 
   8   7   5      147.34      136.34     17.86 o 
   9   7   5      132.61      153.89     18.75 o 
  10   7   5      151.68      168.44     22.21 o 
  11   7   5      631.76      658.61     37.32 o 
  12   7   5     1375.27     1270.78     50.58 o 
  13   7   5     1109.04     1007.69     43.78 o 
  14   7   5        7.61       12.32      8.73 o 
  15   7   5      711.95      623.68     28.37 o 
   1   9   5     1292.14     1276.72     40.78 o 
   2   9   5     6541.93     5868.37    130.91 o 
   3   9   5     1759.87     1584.04     47.95 o 
   4   9   5     2396.86     1845.78     60.51 o 
   5   9   5      934.65      803.34     36.43 o 
   6   9   5      720.33      694.24     34.77 o 
   7   9   5     2150.55     2080.43     68.11 o 
   8   9   5      154.91      166.27     17.95 o 
   9   9   5       57.52       56.62     18.41 o 
  10   9   5     1310.60     1175.37     50.25 o 
  11   9   5      390.62      372.18     31.50 o 
  14   9   5      158.34      183.82     16.33 o 
   1  11   5     1082.01      901.60     36.76 o 
   2  11   5      846.80      688.61     32.48 o 
   3  11   5     1455.19     1298.26     44.91 o 
   4  11   5     3830.10     3203.93     86.12 o 
   5  11   5      152.88      119.42     16.12 o 
   6  11   5      278.89      293.72     25.31 o 
   7  11   5     5264.43     4989.42    137.38 o 
   8  11   5      507.27      539.95     35.54 o 
   9  11   5      805.74      812.72     42.98 o 
  10  11   5     1481.69     1441.58     55.64 o 
  11  11   5     1122.99     1111.34     48.07 o 
  12  11   5        0.30      -14.49     14.49 o 
  14  11   5      141.08      114.15     16.88 o 
   1  13   5     3890.14     3172.41     84.50 o 
   2  13   5     2591.50     1826.81     62.41 o 
   3  13   5      266.58      215.96     18.66 o 
   4  13   5      546.58      546.23     31.10 o 
   5  13   5     1147.29     1045.74     43.35 o 
   6  13   5      263.22      197.24     26.41 o 
   7  13   5      155.65      172.09     23.81 o 
   8  13   5      114.17       93.35     18.41 o 
   9  13   5      347.78      458.03     30.85 o 
  10  13   5      252.18      220.68     22.73 o 
  11  13   5      696.17      593.02     33.39 o 
  13  13   5      995.82      906.28     35.17 o 
   1  15   5      550.99      453.49     28.31 o 
   2  15   5      418.54      443.35     28.89 o 
   3  15   5      110.67       92.98     17.22 o 
   4  15   5     1056.64      834.41     44.00 o 
   5  15   5     1299.86     1164.74     51.78 o 
   6  15   5     1552.22     1499.64     60.45 o 
   7  15   5      230.21      256.07     23.81 o 
   8  15   5      729.84      691.21     39.52 o 
   9  15   5      105.72       97.52     21.69 o 
  10  15   5     1106.25     1106.16     44.58 o 
  11  15   5      215.98      215.44     22.58 o 
  12  15   5      272.72      296.78     21.29 o 
   1  17   5      876.44      641.15     39.80 o 
   2  17   5      242.24      225.92     23.50 o 
   3  17   5      117.12       67.80     19.33 o 
   4  17   5      604.01      535.57     35.78 o 
   5  17   5      290.55      281.16     26.35 o 
   6  17   5      484.84      424.94     32.26 o 
   7  17   5     1472.12     1393.30     56.83 o 
   8  17   5      326.52      316.51     27.30 o 
   9  17   5      422.36      444.70     31.25 o 
  10  17   5       18.09       18.35     13.69 o 
   1  19   5        2.20      -15.96     15.96 o 
   2  19   5     1615.07     1428.80     55.48 o 
   3  19   5      942.31      856.93     41.94 o 
   4  19   5      362.04      334.25     27.60 o 
   5  19   5      159.93      148.68     21.35 o 
   6  19   5       17.02       24.69     13.05 o 
   7  19   5      366.06      346.36     25.61 o 
   8  19   5      160.31      127.85     19.70 o 
   9  19   5      193.83      164.68     17.28 o 
  10  19   5      426.90      353.43     24.26 o 
   1  21   5      174.65      185.51     20.56 o 
   2  21   5       11.87       21.23     10.81 o 
   3  21   5     1218.20     1192.62     44.98 o 
   4  21   5      381.81      317.37     24.88 o 
   5  21   5      137.04      134.84     19.67 o 
   6  21   5      131.64      179.17     16.54 o 
   7  21   5      343.91      388.05     24.48 o 
   8  21   5      497.12      519.00     26.87 o 
   1  23   5      831.53      843.29     36.27 o 
   2  23   5      135.84      131.31     15.81 o 
   3  23   5      177.72      177.54     18.29 o 
   4  23   5      368.11      432.84     24.02 o 
   5  23   5      747.08      835.17     31.80 o 
   0   0   6    12592.17    15214.70    236.46 o 
   2   0   6     2681.51     3099.67     89.98 o 
   4   0   6     2331.12     2322.07     66.57 o 
   6   0   6     3330.79     2588.31     76.56 o 
   8   0   6     1364.70     1086.03     42.07 o 
  10   0   6       87.43       35.48     14.49 o 
  12   0   6      422.75      411.70     28.43 o 
  14   0   6     2497.57     2408.49     62.75 o 
   0   2   6     4343.93     5286.90    119.58 o 
   1   2   6      289.50      382.57     23.16 o 
   2   2   6      334.91      439.92     24.97 o 
   3   2   6     3057.67     3110.61     90.53 o 
   4   2   6      682.79      749.48     32.23 o 
   5   2   6     2985.79     3389.07    100.15 o 
   6   2   6      698.00      725.80     35.36 o 
   7   2   6      694.28      595.19     32.90 o 
   8   2   6     3065.13     3017.04     84.47 o 
   9   2   6     3279.08     3081.81     84.68 o 
  10   2   6     1177.36     1259.07     52.08 o 
  11   2   6      432.42      469.27     33.30 o 
  14   2   6      378.34      356.10     24.11 o 
   0   4   6     3928.71     4888.74    115.53 o 
   1   4   6     3545.05     3793.55    100.03 o 
   2   4   6     1353.17     1665.23     53.80 o 
   3   4   6     1867.42     2308.49     64.40 o 
   4   4   6      437.42      415.60     24.39 o 
   5   4   6      478.03      485.88     26.26 o 
   6   4   6      875.97      792.31     35.66 o 
   7   4   6     1073.91      870.93     39.03 o 
   8   4   6      628.37      604.44     31.16 o 
   9   4   6     1318.68     1209.01     49.82 o 
  10   4   6      130.34      127.79     19.03 o 
  11   4   6     1104.47     1035.76     45.31 o 
  12   4   6      630.12      518.02     32.35 o 
   0   6   6     4003.53     4783.10    115.44 o 
   1   6   6     5886.47     6206.73    135.60 o 
   2   6   6     3086.40     3132.33     92.65 o 
   3   6   6     4849.19     5125.02    123.22 o 
   4   6   6      535.03      600.37     29.14 o 
   5   6   6      956.78     1001.41     37.62 o 
   6   6   6     1474.99     1638.15     49.48 o 
   7   6   6      844.63      878.86     36.76 o 
   8   6   6      971.40     1014.31     47.55 o 
   9   6   6        7.98       11.00     11.00 o 
  10   6   6      113.21      118.38     17.07 o 
   0   8   6     2405.41     2455.46     69.03 o 
   1   8   6       18.33       33.36      9.80 o 
   2   8   6     3367.59     3445.84    101.23 o 
   3   8   6     1856.93     2086.13     64.34 o 
   4   8   6      595.35      555.39     28.37 o 
   5   8   6     4051.04     3656.02    108.70 o 
   6   8   6     2266.73     1679.57     53.31 o 
   7   8   6      429.32      372.27     26.78 o 
   8   8   6      994.08     1090.14     48.28 o 
   9   8   6     3186.09     3103.44     84.47 o 
   0  10   6    10271.45     9416.39    184.74 o 
   1  10   6     1166.14     1209.32     43.57 o 
   2  10   6     4366.99     3793.95    109.96 o 
   3  10   6      720.42      603.53     31.04 o 
   4  10   6     5233.86     4438.43    123.16 o 
   5  10   6      794.37      573.99     31.56 o 
   6  10   6      710.56      700.86     40.84 o 
   7  10   6     1087.52      991.09     50.34 o 
   8  10   6      540.89      450.77     34.28 o 
   0  12   6     8831.68     7349.32    163.76 o 
   1  12   6      888.52      791.49     35.91 o 
   2  12   6      649.68      596.29     30.33 o 
   3  12   6      933.36      763.97     35.42 o 
   4  12   6     1907.45     1488.58     57.78 o 
   5  12   6     4242.37     3660.49    112.93 o 
   6  12   6      513.80      413.88     32.14 o 
   7  12   6      213.94      206.59     22.98 o 
   0  14   6       80.34       88.33     16.33 o 
   1  14   6     1104.59      842.40     43.23 o 
   2  14   6     1337.83     1281.04     54.63 o 
   3  14   6      966.38      706.90     40.07 o 
   4  14   6     2559.60     2161.04     70.83 o 
   5  14   6      130.30      159.65     19.33 o 
   6  14   6     2599.56     2514.90     77.33 o 
   7  14   6      345.46      364.83     30.85 o 
   8  14   6     1135.82     1309.38     51.41 o 
   0  16   6      210.40      167.10     20.44 o 
   1  16   6      577.54      464.89     34.28 o 
   2  16   6      272.55      254.23     26.10 o 
   3  16   6     1554.30     1586.43     60.42 o 
   4  16   6     1377.53     1297.09     53.74 o 
   5  16   6      276.93      289.74     26.78 o 
   6  16   6      863.70      745.99     40.07 o 
   7  16   6      300.33      274.85     24.63 o 
   0  18   6     1128.09     1075.16     46.05 o 
   1  18   6      773.81      624.88     37.19 o 
   2  18   6      113.00      122.00     19.15 o 
   3  18   6      841.28      816.91     40.29 o 
   4  18   6      216.72      231.53     20.68 o 
   5  18   6      780.47      838.48     39.25 o 
   6  18   6      107.35      125.18     18.44 o 
   7  18   6      373.92      342.00     26.01 o 
   8  18   6      398.72      466.27     28.28 o 
   0  20   6      900.52      885.94     41.18 o 
   1  20   6      210.76      244.55     22.73 o 
   2  20   6      273.16      325.80     25.06 o 
   3  20   6       99.08      105.79     14.89 o 
   4  20   6      208.01      201.44     19.85 o 
   5  20   6      354.52      371.69     24.91 o 
   6  20   6      518.84      529.66     27.91 o 
   7  20   6      194.42      187.62     17.77 o 
   0  22   6      131.80      130.91     13.82 o 
   1  22   6      266.96      273.99     21.08 o 
   2  22   6       96.86       75.31     13.73 o 
   3  22   6      344.77      328.25     21.05 o 
   4  22   6      551.06      524.33     27.18 o 
   1   1   7      450.30      489.37     27.21 o 
   2   1   7     1253.08     1356.74     46.91 o 
   3   1   7     9331.54     9954.75    193.02 o 
   4   1   7     1562.95     1810.02     54.04 o 
   5   1   7      208.88      227.30     20.16 o 
   6   1   7     1063.94     1172.31     44.36 o 
   7   1   7     4003.30     3924.49    117.83 o 
   8   1   7     2070.42     1840.23     65.66 o 
   9   1   7      247.61      231.07     23.81 o 
  10   1   7      885.78      791.67     42.10 o 
   1   3   7     5760.48     6872.14    151.01 o 
   2   3   7     4055.59     4762.21    122.83 o 
   3   3   7     1004.67     1091.85     41.24 o 
   4   3   7      714.97      850.13     35.69 o 
   5   3   7      487.44      566.91     30.21 o 
   6   3   7     1520.29     1533.68     50.28 o 
   7   3   7       93.46       69.09     18.41 o 
   8   3   7      513.38      572.06     37.29 o 
   1   5   7     2973.55     3126.97     97.24 o 
   2   5   7       12.79       18.72     19.82 o 
   3   5   7       62.28       75.64     12.99 o 
   4   5   7     3092.27     3800.69    108.98 o 
   5   5   7      494.91      559.71     29.78 o 
   6   5   7     2759.55     2848.29     80.73 o 
   7   5   7      203.14      234.35     23.56 o 
   8   5   7      528.37      534.84     38.20 o 
   9   5   7      111.05       11.24      4.60 o 
   1   7   7      603.83      263.76     21.26 o 
   2   7   7     1266.66      522.92     29.66 o 
   3   7   7       26.48       -5.42     15.81 o 
   4   7   7      230.22      129.14     14.22 o 
   5   7   7     1809.64      751.04     39.00 o 
   6   7   7     1169.17      583.06     33.27 o 
   7   7   7      851.61      360.45     28.09 o 
   8   7   7      714.53      212.35     24.79 o 
   1   9   7      893.18      254.69     20.74 o 
   2   9   7     5842.39     1274.39     47.12 o 
   3   9   7     1483.76      435.39     32.29 o 
   4   9   7     1238.81      379.11     29.90 o 
   5   9   7      132.44       86.46     12.78 o 
   6   9   7      211.40       22.70     18.84 o 
   7   9   7      289.40      271.81     25.89 o 
   1  11   7      347.42      349.17     26.87 o 
   2  11   7      902.47      889.13     43.72 o 
   3  11   7      308.26      267.59     24.63 o 
   4  11   7      534.48      469.49     31.71 o 
   5  11   7      251.44      184.77     22.06 o 
   6  11   7      518.03      375.89     31.16 o 
   1  13   7     4380.81     3784.11    111.89 o 
   2  13   7      214.30      178.13     21.69 o 
   3  13   7      304.26      258.00     23.13 o 
   4  13   7      117.08      108.24     20.80 o 
   5  13   7      907.51      786.19     42.16 o 
   1  15   7      611.22      633.46     36.12 o 
   2  15   7      199.02      206.37     23.01 o 
   3  15   7      115.06      141.58     20.07 o 
   4  15   7     1173.95     1205.86     50.40 o 
   5  15   7      236.57      263.88     25.25 o 
   1  17   7     1888.56     1833.89     60.72 o 
   2  17   7      158.03      198.68     22.06 o 
   3  17   7       73.32       91.27     16.02 o 
   4  17   7      100.91      106.96     18.93 o 
   5  17   7      136.07      151.75     16.94 o 
   1  19   7      168.68      183.82     19.12 o 
   2  19   7     2422.13     2584.41     78.37 o 
   3  19   7      184.15      240.87     20.34 o 
   4  19   7      817.09      928.62     37.93 o 
   5  19   7       41.74       53.98     13.85 o 
   1  21   7      522.18      618.32     26.90 o 
   2  21   7      317.98      331.80     20.40 o 
   0   0   8     4405.76     4598.70    125.34 o 
   2   0   8     1608.08     1778.28     63.36 o 
   4   0   8     5851.97     5857.43    146.02 o 
   6   0   8     3114.71     2808.25     80.85 o 
   8   0   8      676.32      548.26     34.93 o 
   0   2   8      442.31      507.54     35.14 o 
   1   2   8      878.55      920.32     45.86 o 
   2   2   8      444.53      563.08     33.98 o 
   3   2   8     4857.38     4970.76    131.04 o 
   4   2   8     1121.04     1025.46     48.44 o 
   5   2   8     3416.25     3463.25    107.66 o 
   6   2   8       50.98       23.13     16.36 o 
   0   4   8     6181.38     7015.53    160.11 o 
   1   4   8      915.58     1074.11     49.45 o 
   2   4   8      386.45      456.10     31.22 o 
   3   4   8       14.28       14.25     20.74 o 
   4   4   8     1657.46     1814.34     63.36 o 
   5   4   8      352.03      368.32     29.78 o 
   6   4   8     4093.92     4226.30    118.54 o 
   0   6   8      853.84      966.55     45.80 o 
   1   6   8     1794.44     2066.89     67.62 o 
   2   6   8      954.21     1102.58     49.33 o 
   3   6   8     6095.73     6912.71    157.51 o 
   4   6   8     1097.83     1176.87     49.82 o 
   5   6   8     1041.75     1071.60     47.98 o 
   6   6   8       81.62        2.67      9.62 o 
   0   8   8     1051.80     1012.11     46.08 o 
   1   8   8      777.42      799.14     39.89 o 
   2   8   8      946.62     1078.96     48.04 o 
   3   8   8      435.00      557.48     33.52 o 
   4   8   8       43.54       53.43     14.49 o 
   6   8   8     1016.79       26.65      6.68 o 
   0  10   8     3812.09     4193.30    116.08 o 
   1  10   8      113.33      137.19     15.81 o 
   2  10   8      330.73      355.36     26.19 o 
   3  10   8      137.45      172.06     21.29 o 
   4  10   8      439.98      564.89     32.20 o 
   0  12   8     2212.27     2035.55     64.61 o 
   1  12   8        0.25       18.08     14.37 o 
   2  12   8      500.64      409.87     30.64 o 
   3  12   8      558.78      448.75     30.85 o 
   0  14   8      120.07      124.20     15.04 o 
   1  14   8      377.05      373.44     26.19 o 
   2  14   8      103.79      113.91     17.03 o 
   3  14   8      313.13      305.45     23.96 o 
   0  16   8     1778.38     1793.02     55.51 o 
   1  16   8      454.49      435.42     28.80 o 
   2  16   8        8.03       23.38     13.51 o 
   3  16   8      682.04      826.50     36.52 o 
   4  16   8      108.51      108.24     15.66 o 
   0  18   8       41.43       60.14     11.40 o 
   1  18   8      354.40      449.82     25.03 o 
   2  18   8      192.45      205.67     18.93 o 
   3  18   8       53.75       52.14     13.17 o 
   1   1   9       36.35       57.72     10.23 o 
   2   1   9      271.01      281.10     24.26 o 
   3   1   9     1619.95     1694.03     58.36 o 
   4   1   9      150.13      146.48     18.17 o 
   5   1   9      117.58      103.22     17.71 o 
   1   3   9     1309.93     1441.49     53.40 o 
   2   3   9      841.06      961.95     42.71 o 
   3   3   9       34.47       57.20     13.11 o 
   4   3   9      206.31      179.75     19.42 o 
   1   5   9      569.17      500.22     33.61 o 
   2   5   9       25.02       29.14     16.18 o 
   3   5   9       66.70      100.55     17.43 o 
   1   7   9      726.52      634.07     34.53 o 
   2   7   9     1375.34     1403.99     51.62 o 
   3   7   9       90.77       97.03     14.71 o 
   1   9   9      150.12      147.24     18.60 o 
   2   9   9      721.12      811.86     38.39 o 
   1  11   9       73.77       57.38     13.20 o 
   2  11   9      141.21      144.12     18.50 o 
   1  13   9     1599.99     1351.69     45.13 o 
   2  13   9      247.93      190.84     18.66 o 
   1  15   9      409.22      316.70     20.93 o 
   2  15   9      273.28      264.31     19.64 o 
   0   0  10     1551.82     1518.79     50.67 o 
   2   0  10      147.36      140.69     18.72 o 
   4   0  10      350.56      319.95     22.82 o 
   0   2  10      260.82      303.22     21.26 o 
   1   2  10       72.51       64.43     14.58 o 
   2   2  10       69.14       56.22     15.38 o 
   3   2  10      240.35      291.70     22.70 o 
   4   2  10      397.70      416.39     25.03 o 
   0   4  10      185.07      138.33     14.40 o 
   1   4  10      203.88      192.43     21.57 o 
   2   4  10      289.49      282.66     22.79 o 
   3   4  10      295.48      244.88     21.26 o 
   0   6  10      465.06      481.01     25.98 o 
   1   6  10      411.65      394.39     24.82 o 
   2   6  10      562.45      605.36     29.20 o 
   0   8  10      290.38      299.27     20.59 o 
   1   8  10       32.20       19.73     11.40 o 
   0  10  10     1669.78     1436.13     42.28 o 
   1  10  10       94.92       82.35     13.97 o 
                                                 
